# Supplementary material for: Bioconductor’s EnrichmentBrowser: seamless navigation through combined results of set- & network-based enrichment analysis
Source: BMC Bioinformatics. 2016 Jan 20;17:45. doi: 10.1186/s12859-016-0884-1 (PMC4721010; doi:10.1186/s12859-016-0884-1)
Supplement: Supplementary file 2 — EnrichmentBrowser output (ALL microarray data). Unzip and open the contained index.html in the browser to view the contents of this file (tested with Firefox 39.0). (ZIP 2775 kb) [file 12859_2016_884_MOESM2_ESM.zip]

Archive with 162 entries (159 files):
- comb.html
- comb.txt
- csslib/
- csslib/bootstrap.css
- csslib/images/
- csslib/images/glyphicons-halflings-white.png
- csslib/images/glyphicons-halflings.png
- csslib/images/sort_asc.png
- csslib/images/sort_asc_disabled.png
- csslib/images/sort_both.png
- csslib/images/sort_desc.png
- csslib/images/sort_desc_disabled.png
- csslib/reprise.table.bootstrap.css
- de.txt
- ggea.html
- ggea.txt
- global_hmap.html
- global_hmap.png
- global_hmap2.png
- global_sview.html
- global_volc.html
- global_volc.png
- hsa04210.html
- hsa04210_ggraph.html
- hsa04210_gview.html
- hsa04210_gview.png
- hsa04210_hmap.html
- hsa04210_hmap.png
- hsa04210_kgraph.html
- hsa04210_kgraph.png
- hsa04210_kpath.html
- hsa04210_kpath.png
- hsa04210_kview.html
- hsa04210_sview.html
- hsa04210_volc.html
- hsa04210_volc.png
- hsa04350.html
- hsa04350_ggraph.html
- hsa04350_gview.html
- hsa04350_gview.png
- hsa04350_hmap.html
- hsa04350_hmap.png
- hsa04350_kgraph.html
- hsa04350_kgraph.png
- hsa04350_kpath.html
- hsa04350_kpath.png
- hsa04350_kview.html
- hsa04350_sview.html
- hsa04350_volc.html
- hsa04350_volc.png
- hsa04520.html
- hsa04520_ggraph.html
- hsa04520_gview.html
- hsa04520_gview.png
- hsa04520_hmap.html
- hsa04520_hmap.png
- hsa04520_kgraph.html
- hsa04520_kgraph.png
- hsa04520_kpath.html
- hsa04520_kpath.png
- hsa04520_kview.html
- hsa04520_sview.html
- hsa04520_volc.html
- hsa04520_volc.png
- hsa04622.html
- hsa04622_ggraph.html
- hsa04622_gview.html
- hsa04622_gview.png
- hsa04622_hmap.html
- hsa04622_hmap.png
- hsa04622_kgraph.html
- hsa04622_kgraph.png
- hsa04622_kpath.html
- hsa04622_kpath.png
- hsa04622_kview.html
- hsa04622_sview.html
- hsa04622_volc.html
- hsa04622_volc.png
- hsa05130.html
- hsa05130_hmap.html
- hsa05130_hmap.png
- hsa05130_kgraph.html
- hsa05130_kgraph.png
- hsa05130_kpath.html
- hsa05130_kpath.png
- hsa05130_kview.html
- hsa05130_sview.html
- hsa05130_volc.html
- hsa05130_volc.png
- hsa05134.html
- hsa05134_hmap.html
- hsa05134_hmap.png
- hsa05134_kgraph.html
- hsa05134_kgraph.png
- hsa05134_kpath.html
- hsa05134_kpath.png
- hsa05134_kview.html
- hsa05134_sview.html
- hsa05134_volc.html
- hsa05134_volc.png
- hsa05202.html
- hsa05202_ggraph.html
- hsa05202_gview.html
- hsa05202_gview.png
- hsa05202_hmap.html
- hsa05202_hmap.png
- hsa05202_kgraph.html
- hsa05202_kgraph.png
- hsa05202_kpath.html
- hsa05202_kpath.png
- hsa05202_kview.html
- hsa05202_sview.html
- hsa05202_volc.html
- hsa05202_volc.png
- hsa05217.html
- hsa05217_ggraph.html
- hsa05217_gview.html
- hsa05217_gview.png
- hsa05217_hmap.html
- hsa05217_hmap.png
- hsa05217_kgraph.html
- hsa05217_kgraph.png
- hsa05217_kpath.html
- hsa05217_kpath.png
- hsa05217_kview.html
- hsa05217_sview.html
- hsa05217_volc.html
- hsa05217_volc.png
- hsa05416.html
- hsa05416_ggraph.html
- hsa05416_gview.html
- hsa05416_gview.png
- hsa05416_hmap.html
- hsa05416_hmap.png
- hsa05416_kgraph.html
- hsa05416_kgraph.png
- hsa05416_kpath.html
- hsa05416_kpath.png
- hsa05416_kview.html
- hsa05416_sview.html
- hsa05416_volc.html
- hsa05416_volc.png
- index.html
- jslib/
- jslib/bootstrap.js
- jslib/jquery-1.8.0.min.js
- jslib/jquery.dataTables-1.9.3.js
- jslib/jquery.dataTables.columnFilter.js
- jslib/jquery.dataTables.plugins.js
- jslib/jquery.dataTables.reprise.js
- ora.html
- ora.txt
- void.html
- hsa04210_hmap2.png
- hsa04350_hmap2.png
- hsa04520_hmap2.png
- hsa04622_hmap2.png
- hsa05130_hmap2.png
- hsa05134_hmap2.png
- hsa05202_hmap2.png
- hsa05217_hmap2.png
- hsa05416_hmap2.png
