# Supplementary material for: Bioconductor’s EnrichmentBrowser: seamless navigation through combined results of set- & network-based enrichment analysis
Source: BMC Bioinformatics. 2016 Jan 20;17:45. doi: 10.1186/s12859-016-0884-1 (PMC4721010; doi:10.1186/s12859-016-0884-1)
Supplement: Supplementary file 2 — EnrichmentBrowser output (ALL microarray data). Unzip and open the contained index.html in the browser to view the contents of this file (tested with Firefox 39.0). (ZIP 2775 kb) [file 12859_2016_884_MOESM2_ESM.zip › comb.txt]

GENE.SET	ORA.RANK	GGEA.RANK	SUM.RANK
hsa05416_Viral_myocarditis	1	1	2
hsa04520_Adherens_junction	4	2	6
hsa05217_Basal_cell_carcinoma	9	3	12
hsa04622_RIG-I-like_receptor_signaling_pathway	2	12	14
hsa04210_Apoptosis	6	10	16
hsa04350_TGF-beta_signaling_pathway	14	4	18
hsa05202_Transcriptional_misregulation_in_cancer	7	13	20
hsa05144_Malaria	16	9	25
hsa04514_Cell_adhesion_molecules_(CAMs)	17	11	28
hsa05134_Legionellosis	5	26	31
hsa05412_Arrhythmogenic_right_ventricular_cardiomyopathy_(ARVC)	10	21	31
hsa04550_Signaling_pathways_regulating_pluripotency_of_stem_cells	30	5	35
hsa04660_T_cell_receptor_signaling_pathway	28	8	36
hsa04710_Circadian_rhythm	20	18	38
hsa05216_Thyroid_cancer	24	19	43
hsa04621_NOD-like_receptor_signaling_pathway	16	29	45
hsa04390_Hippo_signaling_pathway	19	27	46
hsa05131_Shigellosis	8	40	48
hsa05206_MicroRNAs_in_cancer	13	36	49
hsa04664_Fc_epsilon_RI_signaling_pathway	29	20	49
hsa05100_Bacterial_invasion_of_epithelial_cells	11	39	50
hsa04330_Notch_signaling_pathway	35	15	50
hsa04620_Toll-like_receptor_signaling_pathway	23	33	56
hsa04920_Adipocytokine_signaling_pathway	26	31	57
hsa04930_Type_II_diabetes_mellitus	44	14	58
hsa04610_Complement_and_coagulation_cascades	29	30	59
hsa04310_Wnt_signaling_pathway	56	7	63
hsa04380_Osteoclast_differentiation	21	43	64
hsa04115_p53_signaling_pathway	22	42	64
hsa05161_Hepatitis_B	27	37	64
hsa04150_mTOR_signaling_pathway	18	47	65
hsa05211_Renal_cell_carcinoma	59	6	65
hsa04623_Cytosolic_DNA-sensing_pathway	44	22	66
hsa05205_Proteoglycans_in_cancer	15	54	69
hsa04668_TNF_signaling_pathway	34	35	69
hsa04012_ErbB_signaling_pathway	46	23	69
hsa05130_Pathogenic_Escherichia_coli_infection	3	67	70
hsa04670_Leukocyte_transendothelial_migration	12	58	70
hsa05142_Chagas_disease_(American_trypanosomiasis)	25	46	71
hsa04512_ECM-receptor_interaction	41	38	79
hsa04064_NF-kappa_B_signaling_pathway	45	36	81
hsa05220_Chronic_myeloid_leukemia	38	44	82
hsa04910_Insulin_signaling_pathway	48	34	82
hsa04130_SNARE_interactions_in_vesicular_transport	67	17	84
hsa04360_Axon_guidance	32	55	87
hsa05140_Leishmaniasis	33	54	87
hsa04722_Neurotrophin_signaling_pathway	37	51	88
hsa04973_Carbohydrate_digestion_and_absorption	73	16	89
hsa05203_Viral_carcinogenesis	49	41	90
hsa04611_Platelet_activation	39	52	91
hsa05162_Measles	42	49	91
hsa04916_Melanogenesis	43	50	93
hsa04650_Natural_killer_cell_mediated_cytotoxicity	61	32	93
hsa04666_Fc_gamma_R-mediated_phagocytosis	72	25	97
hsa05168_Herpes_simplex_infection	63	35	98
hsa04110_Cell_cycle	40	59	99
hsa04510_Focal_adhesion	55	48	103
hsa05133_Pertussis	26	78	104
hsa05120_Epithelial_cell_signaling_in_Helicobacter_pylori_infection	57	47	104
hsa05213_Endometrial_cancer	50	55	105
hsa05145_Toxoplasmosis	64	41	105
hsa05210_Colorectal_cancer	57	49	106
hsa04672_Intestinal_immune_network_for_IgA_production	83	24	107
hsa05160_Hepatitis_C	62	50	112
hsa04662_B_cell_receptor_signaling_pathway	65	49	114
hsa05215_Prostate_cancer	47	68	115
hsa05164_Influenza_A	58	57	115
hsa05020_Prion_diseases	31	85	116
hsa05143_African_trypanosomiasis	71	47	118
hsa04932_Non-alcoholic_fatty_liver_disease_(NAFLD)	68	51	119
hsa04015_Rap1_signaling_pathway	53	67	120
hsa04810_Regulation_of_actin_cytoskeleton	51	70	121
hsa04742_Taste_transduction	60	61	121
hsa05222_Small_cell_lung_cancer	76	45	121
hsa04917_Prolactin_signaling_pathway	66	56	122
hsa04630_Jak-STAT_signaling_pathway	70	52	122
hsa05414_Dilated_cardiomyopathy	45	80	125
hsa04014_Ras_signaling_pathway	52	74	126
hsa05221_Acute_myeloid_leukemia	54	76	130
hsa05010_Alzheimer's_disease	107	23	130
hsa04070_Phosphatidylinositol_signaling_system	36	95	131
hsa05166_HTLV-I_infection	74	58	132
hsa05200_Pathways_in_cancer	79	54	133
hsa04540_Gap_junction	69	65	134
hsa04530_Tight_junction	56	81	137
hsa03013_RNA_transport	93	44	137
hsa04723_Retrograde_endocannabinoid_signaling	77	63	140
hsa04080_Neuroactive_ligand-receptor_interaction	113	28	141
hsa04725_Cholinergic_synapse	82	60	142
hsa05169_Epstein-Barr_virus_infection	101	42	143
hsa04962_Vasopressin-regulated_water_reabsorption	81	64	145
hsa05152_Tuberculosis	87	58	145
hsa05150_Staphylococcus_aureus_infection	90	55	145
hsa04750_Inflammatory_mediator_regulation_of_TRP_channels	75	71	146
hsa05014_Amyotrophic_lateral_sclerosis_(ALS)	90	57	147
hsa04740_Olfactory_transduction	80	68	148
hsa04730_Long-term_depression	95	57	152
hsa05146_Amoebiasis	89	64	153
hsa04913_Ovarian_steroidogenesis	85	69	154
hsa04141_Protein_processing_in_endoplasmic_reticulum	68	87	155
hsa04060_Cytokine-cytokine_receptor_interaction	92	64	156
hsa05322_Systemic_lupus_erythematosus	78	79	157
hsa05030_Cocaine_addiction	86	71	157
hsa04971_Gastric_acid_secretion	100	59	159
hsa05031_Amphetamine_addiction	97	64	161
hsa04068_FoxO_signaling_pathway	98	65	163
hsa04340_Hedgehog_signaling_pathway	77	87	164
hsa05016_Huntington's_disease	111	53	164
hsa04066_HIF-1_signaling_pathway	84	81	165
hsa04961_Endocrine_and_other_factor-regulated_calcium_reabsorption	88	78	166
hsa04914_Progesterone-mediated_oocyte_maturation	110	57	167
hsa05219_Bladder_cancer	81	89	170
hsa05321_Inflammatory_bowel_disease_(IBD)	96	74	170
hsa04921_Oxytocin_signaling_pathway	104	66	170
hsa04918_Thyroid_hormone_synthesis	102	69	171
hsa04720_Long-term_potentiation	103	73	176
hsa04062_Chemokine_signaling_pathway	121	56	177
hsa04370_VEGF_signaling_pathway	94	84	178
hsa05132_Salmonella_infection	108	70	178
hsa05110_Vibrio_cholerae_infection	91	88	179
hsa04976_Bile_secretion	97	82	179
hsa04713_Circadian_entrainment	116	63	179
hsa05032_Morphine_addiction	114	66	180
hsa04726_Serotonergic_synapse	122	58	180
hsa04727_GABAergic_synapse	112	69	181
hsa04911_Insulin_secretion	109	74	183
hsa05223_Non-small_cell_lung_cancer	95	90	185
hsa04915_Estrogen_signaling_pathway	123	62	185
hsa04728_Dopaminergic_synapse	127	60	187
hsa04151_PI3K-Akt_signaling_pathway	120	68	188
hsa04970_Salivary_secretion	114	75	189
hsa05218_Melanoma	99	91	190
hsa04114_Oocyte_meiosis	119	72	191
hsa04020_Calcium_signaling_pathway	118	75	193
hsa04912_GnRH_signaling_pathway	117	77	194
hsa05034_Alcoholism	128	66	194
hsa05214_Glioma	102	93	195
hsa04270_Vascular_smooth_muscle_contraction	124	71	195
hsa05212_Pancreatic_cancer	106	92	198
hsa04972_Pancreatic_secretion	115	83	198
hsa04261_Adrenergic_signaling_in_cardiomyocytes	129	69	198
hsa04612_Antigen_processing_and_presentation	105	94	199
hsa04010_MAPK_signaling_pathway	130	70	200
hsa05012_Parkinson's_disease	125	82	207
hsa04919_Thyroid_hormone_signaling_pathway	126	86	212
