# Supplementary material for: Bioconductor’s EnrichmentBrowser: seamless navigation through combined results of set- & network-based enrichment analysis
Source: BMC Bioinformatics. 2016 Jan 20;17:45. doi: 10.1186/s12859-016-0884-1 (PMC4721010; doi:10.1186/s12859-016-0884-1)
Supplement: Supplementary file 2 — EnrichmentBrowser output (ALL microarray data). Unzip and open the contained index.html in the browser to view the contents of this file (tested with Firefox 39.0). (ZIP 2775 kb) [file 12859_2016_884_MOESM2_ESM.zip › csslib/reprise.table.bootstrap.css]

div.dataTables_length label {
	float: left;
	text-align: left;
}

div.dataTables_length select {
    width: 70px;
}

div.dataTables_filter label {
	float: right;
}

div.dataTables_info {
	padding-top: 8px;
}

div.dataTables_paginate {
	float: right;
	margin: 0;
}

h4{}
h3{}
h2 { font-size: 22px }
h1{ }

.table {
	clear: both;
        table-layout: auto;
        margin-bottom: 6px !important;
        font-size: 10pt;
        border-bottom: 1px solid #F5F5F5;
}

.table td, .table th{
    border: none;
}

.table td {
    overflow: hidden;
    white-space: nowrap;
    text-overflow: ellipsis;
}


/* style of the content in the top header row 
   The column headings are padded to allow room for
   the icons (two header rows are requried by js
   sorting library) */
.table th.no-print { 
 	font-size: 0pt; 
} 

/* decrease space between header section and table */
/* to give table and title a more condensed look */
.page-header {
    margin-top: 0px;
    margin-bottom: 10px;
    border: none;
}

/* set size of image so that it appears about right*/
/* .table img { */
/*     width: 100%; */
/*     height: auto; */
/* } */

/*common look and feel for text labeling all labels*/
label {
    font-weight: bold;
    font-size: 9pt;
}

/* any input box: size of text */
/* line-height and height are to center the text */
.form-inline input {
    font-size: 8pt;
    text-align: left;
    padding-left: 2px; 
    padding-right: 2px;
    line-height: 100%; 
    height: 2.5em; 
}
 
/* from-to box: size of the input boxes */
input.number_range_filter { 
    width:30px; 
}

/*from-to box: input label text */
/*add min-width so that the from-to boxes don't wrap */
/*added border to make the line continuous*/
/*surrounding this column */
.table th.top-header-row.filter-num{
    font-weight: bold;
    vertical-align: middle;
    font-size: 9pt;
    border-right: 1px solid #F5F5F5;
    border-left: 1px solid #F5F5F5;
    border-top: 1px solid #F5F5F5;
    width: 130px;
}


/* makes room for the icons and adds line */
/* font size of the bottom-header row */
/* adds border around header to distinguish the columns */
.table th.bottom-header-row {
    padding-right: 11px !important;
    padding-bottom: 0px;
    font-size: 10pt;
    border-bottom: 2px solid black;
    border-right: 1px solid #F5F5F5;
    border-left: 1px solid #F5F5F5;
}

/* Footer cells-- a footer is only included because
   it is needed for the sorting.  The styling here
   makes that text invisible */	
div foot {
    font-size:0;
}

/*color of rows on hover */	
.table tbody tr:hover td, .table tbody tr:hover th {
    background-color: #dfdfdf;
}

table.table thead .sorting,
table.table thead .sorting_asc,
table.table thead .sorting_desc,
table.table thead .sorting_asc_disabled,
table.table thead .sorting_desc_disabled {
	cursor: pointer;
	*cursor: hand;
}

/* icons for sorting */
table.table thead th.sorting { background: transparent url('images/sort_both.png') no-repeat center; background-position: 96% 50% }
table.table thead th.sorting_asc { background: transparent url('images/sort_asc.png') no-repeat center; background-position: 96% 50% }
table.table thead th.sorting_desc { background: transparent url('images/sort_desc.png') no-repeat center;background-position: 96% 50% }

table.table thead .sorting_asc_disabled { background: #515151 url('images/sort_asc_disabled.png') no-repeat center right; color: white; }
table.table thead .sorting_desc_disabled { background: #515151 url('images/sort_desc_disabled.png') no-repeat center right; color: white;}

table.dataTable th:active {
	outline: none;
}

/* Scrolling */
div.dataTables_scrollHead table {
	margin-bottom: 0 !important;
	border-bottom-left-radius: 0;
	border-bottom-right-radius: 0;
}

div.dataTables_scrollHead table thead tr:last-child th:first-child,
div.dataTables_scrollHead table thead tr:last-child td:first-child {
	border-bottom-left-radius: 0 !important;
	border-bottom-right-radius: 0 !important;
}

div.dataTables_scrollBody table {
	border-top: none;
	margin-bottom: 0 !important;
}

div.dataTables_scrollBody tbody tr:first-child th,
div.dataTables_scrollBody tbody tr:first-child td {
	border-top: none;
}

div.dataTables_scrollFoot table {
	border-top: none;
}


/*
 * TableTools styles
 */
.table tbody tr.active td,
.table tbody tr.active th {
 	background-color: #08C; 
	color: white;
}

.table tbody tr.active:hover td,
.table tbody tr.active:hover th {
	background-color: #0075b0 !important;
}

.table-striped tbody tr.active:nth-child(odd) td,
.table-striped tbody tr.active:nth-child(odd) th {
	background-color: #017ebc;
}

table.DTTT_selectable tbody tr {
	cursor: pointer;
	*cursor: hand;
}

div.DTTT .btn {
	color: #333 !important;
	font-size: 12px;
}

div.DTTT .btn:hover {
	text-decoration: none !important;
}


ul.DTTT_dropdown.dropdown-menu a {
	color: #333 !important; /* needed only when demo_page.css is included */
}

ul.DTTT_dropdown.dropdown-menu li:hover a {
	background-color: #0088cc;
	color: white !important;
}

/* TableTools information display */
div.DTTT_print_info.modal {
	height: 150px;
	margin-top: -75px;
	text-align: center;
}

div.DTTT_print_info h6 {
	font-weight: normal;
	font-size: 28px;
	line-height: 28px;
	margin: 1em;
}

div.DTTT_print_info p {
	font-size: 14px;
	line-height: 20px;
}


/*
 * FixedColumns styles
 */
div.DTFC_LeftHeadWrapper table,
div.DTFC_LeftFootWrapper table,
table.DTFC_Cloned tr.even {
	background-color: white;
}

div.DTFC_LeftHeadWrapper table {
	margin-bottom: 0 !important;
	border-top-right-radius: 0 !important;
	border-bottom-left-radius: 0 !important;
	border-bottom-right-radius: 0 !important;
}

div.DTFC_LeftHeadWrapper table thead tr:last-child th:first-child,
div.DTFC_LeftHeadWrapper table thead tr:last-child td:first-child {
	border-bottom-left-radius: 0 !important;
	border-bottom-right-radius: 0 !important;
}

div.DTFC_LeftBodyWrapper table {
	border-top: none;
	margin-bottom: 0 !important;
}

div.DTFC_LeftBodyWrapper tbody tr:first-child th,
div.DTFC_LeftBodyWrapper tbody tr:first-child td {
	border-top: none;
}

div.DTFC_LeftFootWrapper table {
	border-top: none;
}
