# Supplementary material for: Bioconductor’s EnrichmentBrowser: seamless navigation through combined results of set- & network-based enrichment analysis
Source: BMC Bioinformatics. 2016 Jan 20;17:45. doi: 10.1186/s12859-016-0884-1 (PMC4721010; doi:10.1186/s12859-016-0884-1)
Supplement: Supplementary file 2 — EnrichmentBrowser output (ALL microarray data). Unzip and open the contained index.html in the browser to view the contents of this file (tested with Firefox 39.0). (ZIP 2775 kb) [file 12859_2016_884_MOESM2_ESM.zip › de.txt]

ENTREZID	FC	ADJ.PVAL	limma.STAT
7525	1.4	5.9e-06	7
5445	1.2	1.3e-05	6.7
25	0.64	1.8e-05	6.5
216	1	2.9e-05	6.3
687	1.8	2.9e-05	6.3
4082	1.7	0.00014	5.9
79026	1.3	2e-04	5.7
55884	0.47	0.00032	5.6
301	1.1	0.00053	5.5
9788	1.2	0.00074	5.3
23224	0.5	0.00074	5.3
2013	0.52	0.00075	5.3
8323	1.2	0.0012	5.1
92	0.74	0.0012	5.1
4599	-1.4	0.0012	-5.1
2534	0.47	0.0014	5.1
2549	0.66	0.0016	5
841	0.48	0.0016	4.9
10656	0.94	0.0016	5
10160	0.25	0.0016	5
2273	1.1	0.0016	4.9
10602	0.99	0.0016	4.9
87	0.88	0.0016	5
23034	0.42	0.0016	4.9
6935	1.2	0.0018	4.9
10217	0.36	0.0024	4.8
9697	0.54	0.0026	4.8
84864	0.26	0.0029	4.7
7277	0.95	0.0034	4.7
9900	0.7	0.0034	4.7
7273	0.62	0.0037	4.7
843	0.32	0.0038	4.6
5379	-0.27	0.004	-4.6
9369	0.45	0.004	4.6
10395	0.45	0.004	4.6
26136	0.95	0.0041	4.6
57556	0.79	0.0041	4.6
6310	0.36	0.0041	4.6
9771	0.57	0.0041	4.6
3937	0.6	0.0041	4.6
196	1.1	0.0041	4.6
51622	-0.45	0.0042	-4.5
6678	0.65	0.0042	4.5
1396	1.3	0.0046	4.5
4585	0.59	0.0046	4.5
857	0.86	0.0046	4.5
2059	0.76	0.0051	4.5
6915	0.38	0.0057	4.4
7165	-0.63	0.0067	-4.4
864	0.84	0.0073	4.3
2022	0.67	0.0073	4.3
976	0.76	0.0073	4.3
3965	-0.35	0.0075	-4.3
8835	0.91	0.0076	4.3
4026	0.24	0.0084	4.3
22915	0.44	0.0084	4.3
1490	1.7	0.0084	4.3
3556	0.75	0.0084	4.3
2995	0.74	0.0086	4.3
6624	0.91	0.0093	4.2
2162	1.1	0.0096	4.2
54504	0.69	0.01	4.2
22870	0.3	0.011	4.2
10079	-0.79	0.011	-4.2
2012	0.5	0.011	4.2
1107	0.36	0.011	4.2
1611	0.39	0.011	4.1
1462	0.59	0.011	4.1
765	0.67	0.011	4.1
6194	-0.32	0.011	-4.1
7378	0.69	0.011	4.1
9688	-0.21	0.011	-4.1
23331	-0.48	0.011	-4.1
8418	0.98	0.012	4.1
4267	0.81	0.012	4.1
10767	0.66	0.012	4.1
10188	0.33	0.012	4.1
4430	0.92	0.012	4.1
5660	0.54	0.013	4.1
7102	0.85	0.013	4
6691	-0.66	0.013	-4
10260	0.64	0.013	4
57460	-0.49	0.013	-4
1192	0.48	0.013	4
3992	-0.3	0.013	-4
91316	-0.38	0.014	-4
5090	0.68	0.014	4
6320	0.74	0.014	4
7127	0.66	0.014	4
3512	1.8	0.015	4
8738	0.64	0.015	4
217	0.59	0.015	4
11156	0.44	0.015	4
10979	0.73	0.015	4
3399	1.1	0.015	4
2643	0.73	0.015	4
3678	0.41	0.015	4
9636	-0.59	0.016	-3.9
2124	0.85	0.016	3.9
10465	-0.29	0.017	-3.9
1124	0.83	0.018	3.9
2152	1	0.018	3.9
3397	0.57	0.018	3.9
8821	0.23	0.018	3.9
23258	0.51	0.019	3.9
1031	0.33	0.019	3.9
11031	0.25	0.02	3.9
8760	0.5	0.02	3.9
2672	0.47	0.02	3.8
4063	-0.26	0.021	-3.8
10477	0.64	0.022	3.8
8292	0.3	0.022	3.8
4688	0.61	0.022	3.8
8909	0.3	0.023	3.8
939	1	0.024	3.8
3682	-0.63	0.024	-3.8
573	-0.44	0.024	-3.8
4600	-0.55	0.024	-3.8
1893	0.76	0.024	3.8
56950	0.24	0.025	3.8
9948	0.32	0.026	3.7
5175	0.63	0.027	3.7
9289	0.62	0.027	3.7
11142	-0.72	0.028	-3.7
51176	0.93	0.028	3.7
9934	1.1	0.028	3.7
10964	-1.2	0.028	-3.7
55556	0.42	0.028	3.7
57050	0.37	0.029	3.7
10223	0.5	0.029	3.7
5218	0.86	0.03	3.7
4300	0.38	0.03	3.7
23179	0.75	0.031	3.7
5562	0.46	0.031	3.7
2166	-0.26	0.031	-3.6
22902	0.15	0.032	3.6
10253	0.82	0.032	3.6
5264	-0.89	0.033	-3.6
23175	0.74	0.033	3.6
3516	0.71	0.033	3.6
23276	0.23	0.034	3.6
10133	0.42	0.035	3.6
5962	0.33	0.036	3.6
23683	0.26	0.036	3.6
29970	1.1	0.037	3.6
445347	0.62	0.037	3.6
5955	0.63	0.037	3.6
148022	0.24	0.038	3.6
11309	0.36	0.038	3.6
23641	-0.59	0.04	-3.5
9828	0.36	0.04	3.5
4792	0.71	0.041	3.5
1848	0.87	0.041	3.5
1601	0.5	0.041	3.5
6281	0.67	0.041	3.5
22876	0.33	0.041	3.5
57142	0.33	0.042	3.5
1266	1.2	0.043	3.5
4733	-0.27	0.043	-3.5
50618	0.35	0.044	3.5
11200	-0.18	0.044	-3.5
727851	0.53	0.046	3.5
5387	-0.24	0.05	-3.5
11322	0.35	0.05	3.4
168544	0.22	0.05	3.4
10293	-0.16	0.052	-3.4
487	-0.26	0.054	-3.4
9791	-0.29	0.054	-3.4
116832	-0.25	0.055	-3.4
6809	0.63	0.055	3.4
116984	0.58	0.055	3.4
1163	-0.4	0.055	-3.4
9683	0.4	0.057	3.4
8727	0.54	0.057	3.4
6428	-0.47	0.058	-3.4
3665	-0.6	0.06	-3.4
6510	-0.28	0.061	-3.4
9098	0.19	0.061	3.4
780	0.49	0.062	3.3
1667	0.4	0.062	3.3
831	0.33	0.062	3.3
23243	0.6	0.062	3.3
5140	-0.55	0.062	-3.3
311	0.26	0.062	3.3
3687	0.34	0.062	3.3
11034	-0.62	0.062	-3.3
5270	0.36	0.062	3.3
1511	0.31	0.063	3.3
824	0.6	0.063	3.3
54726	0.34	0.063	3.3
9586	0.26	0.063	3.3
5873	0.16	0.063	3.3
93081	-0.34	0.063	-3.3
5330	0.21	0.064	3.3
3097	0.52	0.064	3.3
5168	0.45	0.065	3.3
51573	-0.3	0.065	-3.3
5784	0.2	0.066	3.3
4907	0.75	0.067	3.3
4057	0.34	0.067	3.3
10106	0.4	0.067	3.3
9422	0.2	0.067	3.3
2934	0.9	0.07	3.3
5778	0.32	0.07	3.3
3482	0.38	0.07	3.3
597	0.42	0.071	3.3
9605	0.19	0.071	3.3
7852	-0.48	0.071	-3.3
5328	0.4	0.072	3.3
8682	0.28	0.075	3.2
8609	0.48	0.075	3.2
2764	0.37	0.075	3.2
5074	0.27	0.075	3.2
6944	-0.29	0.076	-3.2
3679	0.19	0.077	3.2
23191	0.51	0.077	3.2
1627	-0.46	0.077	-3.2
605	-0.6	0.077	-3.2
1800	0.32	0.077	3.2
3688	0.28	0.078	3.2
22797	0.38	0.078	3.2
1810	0.36	0.078	3.2
11335	-0.36	0.081	-3.2
5420	-0.19	0.083	-3.2
22898	0.51	0.083	3.2
6696	-0.42	0.083	-3.2
6196	0.25	0.083	3.2
9296	-0.29	0.084	-3.2
4047	-0.14	0.084	-3.2
283652	0.23	0.084	3.2
1397	0.24	0.084	3.2
3600	0.37	0.087	3.2
9448	0.36	0.087	3.2
8900	-0.66	0.088	-3.1
4938	-0.43	0.088	-3.1
6398	0.3	0.088	3.1
6518	0.88	0.088	3.1
7436	-0.49	0.09	-3.1
220594	0.75	0.091	3.1
80228	-0.34	0.092	-3.1
4864	0.5	0.093	3.1
8535	-0.49	0.094	-3.1
716	0.15	0.094	3.1
5364	-0.21	0.096	-3.1
10193	-0.31	0.097	-3.1
6279	0.84	0.1	3.1
3543	-1.5	0.11	-3.1
5457	0.79	0.11	3.1
4353	0.82	0.11	3
9308	0.78	0.12	3
4651	0.56	0.14	2.9
2219	0.57	0.14	2.9
1043	0.57	0.14	2.9
4217	0.5	0.14	2.9
25932	0.57	0.14	2.9
4046	-0.62	0.15	-2.9
6659	-0.63	0.16	-2.8
116987	-0.71	0.16	-2.8
9976	0.54	0.16	2.8
55589	0.55	0.17	2.8
307	0.5	0.17	2.8
3669	-0.52	0.18	-2.8
8644	0.72	0.18	2.7
7374	-0.53	0.2	-2.7
10859	0.52	0.2	2.7
23429	0.72	0.21	2.7
9792	0.52	0.21	2.6
11213	0.65	0.21	2.6
10561	-0.76	0.22	-2.6
23089	0.76	0.22	2.6
3981	-0.57	0.23	-2.6
6280	0.64	0.23	2.6
9452	-0.74	0.24	-2.5
1476	0.51	0.24	2.5
9256	0.65	0.24	2.5
5026	-0.63	0.25	-2.5
1647	0.55	0.25	2.5
3956	0.81	0.25	2.5
6361	0.72	0.26	2.5
22903	0.53	0.27	2.5
9516	0.63	0.28	2.4
7466	-0.57	0.31	-2.3
7915	0.61	0.32	2.3
4311	0.59	0.32	2.3
2770	0.59	0.34	2.3
3490	0.52	0.34	2.3
2625	-0.53	0.35	-2.2
9467	0.73	0.35	2.2
1687	0.55	0.36	2.2
2322	-0.58	0.37	-2.2
50486	0.51	0.38	2.2
23117	0.59	0.42	2.1
7001	-0.69	0.43	-2.1
5996	-0.6	0.45	-2
8848	0.53	0.47	2
9435	-0.52	0.53	-1.8
8115	-0.7	0.59	-1.7
8842	0.57	0.6	1.7
3576	0.5	0.62	1.7
