# Supplementary material for: Bioconductor’s EnrichmentBrowser: seamless navigation through combined results of set- & network-based enrichment analysis
Source: BMC Bioinformatics. 2016 Jan 20;17:45. doi: 10.1186/s12859-016-0884-1 (PMC4721010; doi:10.1186/s12859-016-0884-1)
Supplement: Supplementary file 2 — EnrichmentBrowser output (ALL microarray data). Unzip and open the contained index.html in the browser to view the contents of this file (tested with Firefox 39.0). (ZIP 2775 kb) [file 12859_2016_884_MOESM2_ESM.zip › ggea.txt]

GENE.SET	NORM.SCORE	P.VALUE
hsa05416_Viral_myocarditis	0.532	6e-04
hsa04520_Adherens_junction	0.523	0.0245
hsa05217_Basal_cell_carcinoma	0.5	0.0187
hsa04350_TGF-beta_signaling_pathway	0.488	0.0205
hsa04550_Signaling_pathways_regulating_pluripotency_of_stem_cells	0.476	0.0224
hsa05211_Renal_cell_carcinoma	0.496	0.0356
hsa04310_Wnt_signaling_pathway	0.467	0.0112
hsa04660_T_cell_receptor_signaling_pathway	0.466	0.0285
hsa05144_Malaria	0.465	0.0023
hsa04210_Apoptosis	0.463	0.0079
hsa04514_Cell_adhesion_molecules_(CAMs)	0.46	0.0135
hsa04622_RIG-I-like_receptor_signaling_pathway	0.455	0.0054
hsa05202_Transcriptional_misregulation_in_cancer	0.453	0.0072
hsa04930_Type_II_diabetes_mellitus	0.451	0.003
hsa04330_Notch_signaling_pathway	0.449	0.003
hsa04973_Carbohydrate_digestion_and_absorption	0.445	0.119
hsa04130_SNARE_interactions_in_vesicular_transport	0.436	0.0579
hsa04710_Circadian_rhythm	0.431	0.127
hsa05216_Thyroid_cancer	0.404	0.0759
hsa04664_Fc_epsilon_RI_signaling_pathway	0.4	0.011
hsa05412_Arrhythmogenic_right_ventricular_cardiomyopathy_(ARVC)	0.395	0.043
hsa04623_Cytosolic_DNA-sensing_pathway	0.38	0.016
hsa04012_ErbB_signaling_pathway	0.376	0.018
hsa05010_Alzheimer's_disease	0.376	0.041
hsa04672_Intestinal_immune_network_for_IgA_production	0.374	0.173
hsa04666_Fc_gamma_R-mediated_phagocytosis	0.365	0.114
hsa05134_Legionellosis	0.364	0.019
hsa04390_Hippo_signaling_pathway	0.36	0.000999
hsa04080_Neuroactive_ligand-receptor_interaction	0.358	0.175
hsa04621_NOD-like_receptor_signaling_pathway	0.352	0.017
hsa04610_Complement_and_coagulation_cascades	0.351	0.219
hsa04920_Adipocytokine_signaling_pathway	0.346	0.0569
hsa04650_Natural_killer_cell_mediated_cytotoxicity	0.343	0.0639
hsa04620_Toll-like_receptor_signaling_pathway	0.339	0.013
hsa04910_Insulin_signaling_pathway	0.337	0.049
hsa04668_TNF_signaling_pathway	0.334	0.024
hsa05168_Herpes_simplex_infection	0.334	0.041
hsa04064_NF-kappa_B_signaling_pathway	0.332	0.0909
hsa05206_MicroRNAs_in_cancer	0.332	0.166
hsa05161_Hepatitis_B	0.328	0.109
hsa04512_ECM-receptor_interaction	0.327	0.0719
hsa05100_Bacterial_invasion_of_epithelial_cells	0.326	0.254
hsa05131_Shigellosis	0.322	0.322
hsa05145_Toxoplasmosis	0.321	0.223
hsa05203_Viral_carcinogenesis	0.321	0.257
hsa05169_Epstein-Barr_virus_infection	0.32	0.249
hsa04115_p53_signaling_pathway	0.32	0.361
hsa04380_Osteoclast_differentiation	0.319	0.317
hsa05220_Chronic_myeloid_leukemia	0.318	0.347
hsa03013_RNA_transport	0.318	0.407
hsa05222_Small_cell_lung_cancer	0.317	0.353
hsa05142_Chagas_disease_(American_trypanosomiasis)	0.316	0.356
hsa04150_mTOR_signaling_pathway	0.315	0.434
hsa05120_Epithelial_cell_signaling_in_Helicobacter_pylori_infection	0.315	0.445
hsa05143_African_trypanosomiasis	0.315	0.452
hsa04510_Focal_adhesion	0.314	0.349
hsa05210_Colorectal_cancer	0.313	0.466
hsa04662_B_cell_receptor_signaling_pathway	0.313	0.467
hsa05162_Measles	0.313	0.473
hsa04916_Melanogenesis	0.308	0.584
hsa05160_Hepatitis_C	0.308	0.596
hsa04932_Non-alcoholic_fatty_liver_disease_(NAFLD)	0.307	0.594
hsa04722_Neurotrophin_signaling_pathway	0.307	0.609
hsa04611_Platelet_activation	0.306	0.704
hsa04630_Jak-STAT_signaling_pathway	0.306	0.821
hsa05016_Huntington's_disease	0.304	0.554
hsa05140_Leishmaniasis	0.303	0.707
hsa05205_Proteoglycans_in_cancer	0.303	0.79
hsa05200_Pathways_in_cancer	0.303	0.914
hsa05150_Staphylococcus_aureus_infection	0.302	0.547
hsa05213_Endometrial_cancer	0.302	0.577
hsa04360_Axon_guidance	0.302	0.638
hsa04917_Prolactin_signaling_pathway	0.297	0.805
hsa04062_Chemokine_signaling_pathway	0.297	0.977
hsa05014_Amyotrophic_lateral_sclerosis_(ALS)	0.295	0.55
hsa04730_Long-term_depression	0.295	0.783
hsa04914_Progesterone-mediated_oocyte_maturation	0.295	0.825
hsa05164_Influenza_A	0.295	0.892
hsa04670_Leukocyte_transendothelial_migration	0.294	0.877
hsa05152_Tuberculosis	0.294	0.922
hsa04726_Serotonergic_synapse	0.294	0.934
hsa05166_HTLV-I_infection	0.294	0.959
hsa04110_Cell_cycle	0.293	0.808
hsa04971_Gastric_acid_secretion	0.293	0.905
hsa04728_Dopaminergic_synapse	0.292	0.967
hsa04725_Cholinergic_synapse	0.292	0.992
hsa04742_Taste_transduction	0.291	0.563
hsa04915_Estrogen_signaling_pathway	0.289	0.973
hsa04723_Retrograde_endocannabinoid_signaling	0.288	0.995
hsa04713_Circadian_entrainment	0.288	0.997
hsa04962_Vasopressin-regulated_water_reabsorption	0.287	0.791
hsa05146_Amoebiasis	0.287	0.887
hsa05031_Amphetamine_addiction	0.287	0.93
hsa04060_Cytokine-cytokine_receptor_interaction	0.287	1
hsa04068_FoxO_signaling_pathway	0.286	0.962
hsa04540_Gap_junction	0.286	0.967
hsa05034_Alcoholism	0.285	0.849
hsa05032_Morphine_addiction	0.285	0.992
hsa04921_Oxytocin_signaling_pathway	0.285	0.999
hsa05130_Pathogenic_Escherichia_coli_infection	0.284	0.753
hsa04015_Rap1_signaling_pathway	0.284	1
hsa04740_Olfactory_transduction	0.28	0.843
hsa05215_Prostate_cancer	0.28	0.991
hsa04151_PI3K-Akt_signaling_pathway	0.28	1
hsa04913_Ovarian_steroidogenesis	0.279	0.875
hsa04918_Thyroid_hormone_synthesis	0.279	0.968
hsa04261_Adrenergic_signaling_in_cardiomyocytes	0.279	0.999
hsa04727_GABAergic_synapse	0.279	0.999
hsa05132_Salmonella_infection	0.276	0.968
hsa04010_MAPK_signaling_pathway	0.276	1
hsa04810_Regulation_of_actin_cytoskeleton	0.276	1
hsa05030_Cocaine_addiction	0.275	0.974
hsa04750_Inflammatory_mediator_regulation_of_TRP_channels	0.275	0.986
hsa04270_Vascular_smooth_muscle_contraction	0.275	0.99
hsa04114_Oocyte_meiosis	0.274	0.975
hsa04720_Long-term_potentiation	0.273	0.994
hsa05321_Inflammatory_bowel_disease_(IBD)	0.272	0.993
hsa04911_Insulin_secretion	0.272	0.995
hsa04014_Ras_signaling_pathway	0.272	1
hsa04970_Salivary_secretion	0.271	0.997
hsa04020_Calcium_signaling_pathway	0.271	1
hsa05221_Acute_myeloid_leukemia	0.268	0.981
hsa04912_GnRH_signaling_pathway	0.267	0.999
hsa04961_Endocrine_and_other_factor-regulated_calcium_reabsorption	0.266	0.967
hsa05133_Pertussis	0.266	0.997
hsa05322_Systemic_lupus_erythematosus	0.264	0.607
hsa05414_Dilated_cardiomyopathy	0.262	0.994
hsa04530_Tight_junction	0.259	0.976
hsa04066_HIF-1_signaling_pathway	0.259	1
hsa05012_Parkinson's_disease	0.258	0.82
hsa04976_Bile_secretion	0.258	0.957
hsa04972_Pancreatic_secretion	0.257	0.975
hsa04370_VEGF_signaling_pathway	0.256	0.828
hsa05020_Prion_diseases	0.255	0.832
hsa04919_Thyroid_hormone_signaling_pathway	0.252	1
hsa04340_Hedgehog_signaling_pathway	0.251	0.662
hsa04141_Protein_processing_in_endoplasmic_reticulum	0.251	0.983
hsa05110_Vibrio_cholerae_infection	0.249	0.955
hsa05219_Bladder_cancer	0.24	0.983
hsa05223_Non-small_cell_lung_cancer	0.236	0.892
hsa05218_Melanoma	0.231	1
hsa05212_Pancreatic_cancer	0.229	1
hsa05214_Glioma	0.225	1
hsa04612_Antigen_processing_and_presentation	0.219	0.896
hsa04070_Phosphatidylinositol_signaling_system	0.218	0.995
