# Supplementary material for: Bioconductor’s EnrichmentBrowser: seamless navigation through combined results of set- & network-based enrichment analysis
Source: BMC Bioinformatics. 2016 Jan 20;17:45. doi: 10.1186/s12859-016-0884-1 (PMC4721010; doi:10.1186/s12859-016-0884-1)
Supplement: Supplementary file 2 — EnrichmentBrowser output (ALL microarray data). Unzip and open the contained index.html in the browser to view the contents of this file (tested with Firefox 39.0). (ZIP 2775 kb) [file 12859_2016_884_MOESM2_ESM.zip › jslib/jquery.dataTables-1.9.3.js]

/**
 * @summary     DataTables
 * @description Paginate, search and sort HTML tables
 * @version     1.9.3
 * @file        jquery.dataTables.js
 * @author      Allan Jardine (www.sprymedia.co.uk)
 * @contact     www.sprymedia.co.uk/contact
 *
 * @copyright Copyright 2008-2012 Allan Jardine, all rights reserved.
 *
 * This source file is free software, under either the GPL v2 license or a
 * BSD style license, available at:
 *   http://datatables.net/license_gpl2
 *   http://datatables.net/license_bsd
 * 
 * This source file is distributed in the hope that it will be useful, but 
 * WITHOUT ANY WARRANTY; without even the implied warranty of MERCHANTABILITY 
 * or FITNESS FOR A PARTICULAR PURPOSE. See the license files for details.
 * 
 * For details please refer to: http://www.datatables.net
 */

/*jslint evil: true, undef: true, browser: true */
/*globals $, jQuery,_fnExternApiFunc,_fnInitialise,_fnInitComplete,_fnLanguageCompat,_fnAddColumn,_fnColumnOptions,_fnAddData,_fnCreateTr,_fnGatherData,_fnBuildHead,_fnDrawHead,_fnDraw,_fnReDraw,_fnAjaxUpdate,_fnAjaxParameters,_fnAjaxUpdateDraw,_fnServerParams,_fnAddOptionsHtml,_fnFeatureHtmlTable,_fnScrollDraw,_fnAdjustColumnSizing,_fnFeatureHtmlFilter,_fnFilterComplete,_fnFilterCustom,_fnFilterColumn,_fnFilter,_fnBuildSearchArray,_fnBuildSearchRow,_fnFilterCreateSearch,_fnDataToSearch,_fnSort,_fnSortAttachListener,_fnSortingClasses,_fnFeatureHtmlPaginate,_fnPageChange,_fnFeatureHtmlInfo,_fnUpdateInfo,_fnFeatureHtmlLength,_fnFeatureHtmlProcessing,_fnProcessingDisplay,_fnVisibleToColumnIndex,_fnColumnIndexToVisible,_fnNodeToDataIndex,_fnVisbleColumns,_fnCalculateEnd,_fnConvertToWidth,_fnCalculateColumnWidths,_fnScrollingWidthAdjust,_fnGetWidestNode,_fnGetMaxLenString,_fnStringToCss,_fnDetectType,_fnSettingsFromNode,_fnGetDataMaster,_fnGetTrNodes,_fnGetTdNodes,_fnEscapeRegex,_fnDeleteIndex,_fnReOrderIndex,_fnColumnOrdering,_fnLog,_fnClearTable,_fnSaveState,_fnLoadState,_fnCreateCookie,_fnReadCookie,_fnDetectHeader,_fnGetUniqueThs,_fnScrollBarWidth,_fnApplyToChildren,_fnMap,_fnGetRowData,_fnGetCellData,_fnSetCellData,_fnGetObjectDataFn,_fnSetObjectDataFn,_fnApplyColumnDefs,_fnBindAction,_fnCallbackReg,_fnCallbackFire,_fnJsonString,_fnRender,_fnNodeToColumnIndex,_fnInfoMacros,_fnBrowserDetect,_fnGetColumns*/

(/** @lends <global> */function($, window, document, undefined) {
	/** 
	 * DataTables is a plug-in for the jQuery Javascript library. It is a 
	 * highly flexible tool, based upon the foundations of progressive 
	 * enhancement, which will add advanced interaction controls to any 
	 * HTML table. For a full list of features please refer to
	 * <a href="http://datatables.net">DataTables.net</a>.
	 *
	 * Note that the <i>DataTable</i> object is not a global variable but is
	 * aliased to <i>jQuery.fn.DataTable</i> and <i>jQuery.fn.dataTable</i> through which 
	 * it may be  accessed.
	 *
	 *  @class
	 *  @param {object} [oInit={}] Configuration object for DataTables. Options
	 *    are defined by {@link DataTable.defaults}
	 *  @requires jQuery 1.3+
	 * 
	 *  @example
	 *    // Basic initialisation
	 *    $(document).ready( function {
	 *      $('#example').dataTable();
	 *    } );
	 *  
	 *  @example
	 *    // Initialisation with configuration options - in this case, disable
	 *    // pagination and sorting.
	 *    $(document).ready( function {
	 *      $('#example').dataTable( {
	 *        "bPaginate": false,
	 *        "bSort": false 
	 *      } );
	 *    } );
	 */
	var DataTable = function( oInit )
	{
		
		
		/**
		 * Add a column to the list used for the table with default values
		 *  @param {object} oSettings dataTables settings object
		 *  @param {node} nTh The th element for this column
		 *  @memberof DataTable#oApi
		 */
		function _fnAddColumn( oSettings, nTh )
		{
			var oDefaults = DataTable.defaults.columns;
			var iCol = oSettings.aoColumns.length;
			var oCol = $.extend( {}, DataTable.models.oColumn, oDefaults, {
				"sSortingClass": oSettings.oClasses.sSortable,
				"sSortingClassJUI": oSettings.oClasses.sSortJUI,
				"nTh": nTh ? nTh : document.createElement('th'),
				"sTitle":    oDefaults.sTitle    ? oDefaults.sTitle    : nTh ? nTh.innerHTML : '',
				"aDataSort": oDefaults.aDataSort ? oDefaults.aDataSort : [iCol],
				"mData": oDefaults.mData ? oDefaults.oDefaults : iCol
			} );
			oSettings.aoColumns.push( oCol );
			
			/* Add a column specific filter */
			if ( oSettings.aoPreSearchCols[ iCol ] === undefined || oSettings.aoPreSearchCols[ iCol ] === null )
			{
				oSettings.aoPreSearchCols[ iCol ] = $.extend( {}, DataTable.models.oSearch );
			}
			else
			{
				var oPre = oSettings.aoPreSearchCols[ iCol ];
				
				/* Don't require that the user must specify bRegex, bSmart or bCaseInsensitive */
				if ( oPre.bRegex === undefined )
				{
					oPre.bRegex = true;
				}
				
				if ( oPre.bSmart === undefined )
				{
					oPre.bSmart = true;
				}
				
				if ( oPre.bCaseInsensitive === undefined )
				{
					oPre.bCaseInsensitive = true;
				}
			}
			
			/* Use the column options function to initialise classes etc */
			_fnColumnOptions( oSettings, iCol, null );
		}
		
		
		/**
		 * Apply options for a column
		 *  @param {object} oSettings dataTables settings object
		 *  @param {int} iCol column index to consider
		 *  @param {object} oOptions object with sType, bVisible and bSearchable etc
		 *  @memberof DataTable#oApi
		 */
		function _fnColumnOptions( oSettings, iCol, oOptions )
		{
			var oCol = oSettings.aoColumns[ iCol ];
			
			/* User specified column options */
			if ( oOptions !== undefined && oOptions !== null )
			{
				/* Backwards compatibility for mDataProp */
				if ( oOptions.mDataProp && !oOptions.mData )
				{
					oOptions.mData = oOptions.mDataProp;
				}
		
				if ( oOptions.sType !== undefined )
				{
					oCol.sType = oOptions.sType;
					oCol._bAutoType = false;
				}
				
				$.extend( oCol, oOptions );
				_fnMap( oCol, oOptions, "sWidth", "sWidthOrig" );
		
				/* iDataSort to be applied (backwards compatibility), but aDataSort will take
				 * priority if defined
				 */
				if ( oOptions.iDataSort !== undefined )
				{
					oCol.aDataSort = [ oOptions.iDataSort ];
				}
				_fnMap( oCol, oOptions, "aDataSort" );
			}
		
			/* Cache the data get and set functions for speed */
			var mRender = oCol.mRender ? _fnGetObjectDataFn( oCol.mRender ) : null;
			var mData = _fnGetObjectDataFn( oCol.mData );
		
			oCol.fnGetData = function (oData, sSpecific) {
				var innerData = mData( oData, sSpecific );
		
				if ( oCol.mRender && (sSpecific && sSpecific !== '') )
				{
					return mRender( innerData, sSpecific, oData );
				}
				return innerData;
			};
			oCol.fnSetData = _fnSetObjectDataFn( oCol.mData );
			
			/* Feature sorting overrides column specific when off */
			if ( !oSettings.oFeatures.bSort )
			{
				oCol.bSortable = false;
			}
			
			/* Check that the class assignment is correct for sorting */
			if ( !oCol.bSortable ||
				 ($.inArray('asc', oCol.asSorting) == -1 && $.inArray('desc', oCol.asSorting) == -1) )
			{
				oCol.sSortingClass = oSettings.oClasses.sSortableNone;
				oCol.sSortingClassJUI = "";
			}
			else if ( oCol.bSortable ||
			          ($.inArray('asc', oCol.asSorting) == -1 && $.inArray('desc', oCol.asSorting) == -1) )
			{
			  oCol.sSortingClass = oSettings.oClasses.sSortable;
			  oCol.sSortingClassJUI = oSettings.oClasses.sSortJUI;
			}
			else if ( $.inArray('asc', oCol.asSorting) != -1 && $.inArray('desc', oCol.asSorting) == -1 )
			{
				oCol.sSortingClass = oSettings.oClasses.sSortableAsc;
				oCol.sSortingClassJUI = oSettings.oClasses.sSortJUIAscAllowed;
			}
			else if ( $.inArray('asc', oCol.asSorting) == -1 && $.inArray('desc', oCol.asSorting) != -1 )
			{
				oCol.sSortingClass = oSettings.oClasses.sSortableDesc;
				oCol.sSortingClassJUI = oSettings.oClasses.sSortJUIDescAllowed;
			}
		}
		
		
		/**
		 * Adjust the table column widths for new data. Note: you would probably want to 
		 * do a redraw after calling this function!
		 *  @param {object} oSettings dataTables settings object
		 *  @memberof DataTable#oApi
		 */
		function _fnAdjustColumnSizing ( oSettings )
		{
			/* Not interested in doing column width calculation if auto-width is disabled */
			if ( oSettings.oFeatures.bAutoWidth === false )
			{
				return false;
			}
			
			_fnCalculateColumnWidths( oSettings );
			for ( var i=0 , iLen=oSettings.aoColumns.length ; i<iLen ; i++ )
			{
				oSettings.aoColumns[i].nTh.style.width = oSettings.aoColumns[i].sWidth;
			}
		}
		
		
		/**
		 * Covert the index of a visible column to the index in the data array (take account
		 * of hidden columns)
		 *  @param {object} oSettings dataTables settings object
		 *  @param {int} iMatch Visible column index to lookup
		 *  @returns {int} i the data index
		 *  @memberof DataTable#oApi
		 */
		function _fnVisibleToColumnIndex( oSettings, iMatch )
		{
			var aiVis = _fnGetColumns( oSettings, 'bVisible' );
		
			return typeof aiVis[iMatch] === 'number' ?
				aiVis[iMatch] :
				null;
		}
		
		
		/**
		 * Covert the index of an index in the data array and convert it to the visible
		 *   column index (take account of hidden columns)
		 *  @param {int} iMatch Column index to lookup
		 *  @param {object} oSettings dataTables settings object
		 *  @returns {int} i the data index
		 *  @memberof DataTable#oApi
		 */
		function _fnColumnIndexToVisible( oSettings, iMatch )
		{
			var aiVis = _fnGetColumns( oSettings, 'bVisible' );
			var iPos = $.inArray( iMatch, aiVis );
		
			return iPos !== -1 ? iPos : null;
		}
		
		
		/**
		 * Get the number of visible columns
		 *  @param {object} oSettings dataTables settings object
		 *  @returns {int} i the number of visible columns
		 *  @memberof DataTable#oApi
		 */
		function _fnVisbleColumns( oSettings )
		{
			return _fnGetColumns( oSettings, 'bVisible' ).length;
		}
		
		
		/**
		 * Get an array of column indexes that match a given property
		 *  @param {object} oSettings dataTables settings object
		 *  @param {string} sParam Parameter in aoColumns to look for - typically 
		 *    bVisible or bSearchable
		 *  @returns {array} Array of indexes with matched properties
		 *  @memberof DataTable#oApi
		 */
		function _fnGetColumns( oSettings, sParam )
		{
			var a = [];
		
			$.map( oSettings.aoColumns, function(val, i) {
				if ( val[sParam] ) {
					a.push( i );
				}
			} );
		
			return a;
		}
		
		
		/**
		 * Get the sort type based on an input string
		 *  @param {string} sData data we wish to know the type of
		 *  @returns {string} type (defaults to 'string' if no type can be detected)
		 *  @memberof DataTable#oApi
		 */
		function _fnDetectType( sData )
		{
			var aTypes = DataTable.ext.aTypes;
			var iLen = aTypes.length;
			
			for ( var i=0 ; i<iLen ; i++ )
			{
				var sType = aTypes[i]( sData );
				if ( sType !== null )
				{
					return sType;
				}
			}
			
			return 'string';
		}
		
		
		/**
		 * Figure out how to reorder a display list
		 *  @param {object} oSettings dataTables settings object
		 *  @returns array {int} aiReturn index list for reordering
		 *  @memberof DataTable#oApi
		 */
		function _fnReOrderIndex ( oSettings, sColumns )
		{
			var aColumns = sColumns.split(',');
			var aiReturn = [];
			
			for ( var i=0, iLen=oSettings.aoColumns.length ; i<iLen ; i++ )
			{
				for ( var j=0 ; j<iLen ; j++ )
				{
					if ( oSettings.aoColumns[i].sName == aColumns[j] )
					{
						aiReturn.push( j );
						break;
					}
				}
			}
			
			return aiReturn;
		}
		
		
		/**
		 * Get the column ordering that DataTables expects
		 *  @param {object} oSettings dataTables settings object
		 *  @returns {string} comma separated list of names
		 *  @memberof DataTable#oApi
		 */
		function _fnColumnOrdering ( oSettings )
		{
			var sNames = '';
			for ( var i=0, iLen=oSettings.aoColumns.length ; i<iLen ; i++ )
			{
				sNames += oSettings.aoColumns[i].sName+',';
			}
			if ( sNames.length == iLen )
			{
				return "";
			}
			return sNames.slice(0, -1);
		}
		
		
		/**
		 * Take the column definitions and static columns arrays and calculate how
		 * they relate to column indexes. The callback function will then apply the
		 * definition found for a column to a suitable configuration object.
		 *  @param {object} oSettings dataTables settings object
		 *  @param {array} aoColDefs The aoColumnDefs array that is to be applied
		 *  @param {array} aoCols The aoColumns array that defines columns individually
		 *  @param {function} fn Callback function - takes two parameters, the calculated
		 *    column index and the definition for that column.
		 *  @memberof DataTable#oApi
		 */
		function _fnApplyColumnDefs( oSettings, aoColDefs, aoCols, fn )
		{
			var i, iLen, j, jLen, k, kLen;
		
			// Column definitions with aTargets
			if ( aoColDefs )
			{
				/* Loop over the definitions array - loop in reverse so first instance has priority */
				for ( i=aoColDefs.length-1 ; i>=0 ; i-- )
				{
					/* Each definition can target multiple columns, as it is an array */
					var aTargets = aoColDefs[i].aTargets;
					if ( !$.isArray( aTargets ) )
					{
						_fnLog( oSettings, 1, 'aTargets must be an array of targets, not a '+(typeof aTargets) );
					}
		
					for ( j=0, jLen=aTargets.length ; j<jLen ; j++ )
					{
						if ( typeof aTargets[j] === 'number' && aTargets[j] >= 0 )
						{
							/* Add columns that we don't yet know about */
							while( oSettings.aoColumns.length <= aTargets[j] )
							{
								_fnAddColumn( oSettings );
							}
		
							/* Integer, basic index */
							fn( aTargets[j], aoColDefs[i] );
						}
						else if ( typeof aTargets[j] === 'number' && aTargets[j] < 0 )
						{
							/* Negative integer, right to left column counting */
							fn( oSettings.aoColumns.length+aTargets[j], aoColDefs[i] );
						}
						else if ( typeof aTargets[j] === 'string' )
						{
							/* Class name matching on TH element */
							for ( k=0, kLen=oSettings.aoColumns.length ; k<kLen ; k++ )
							{
								if ( aTargets[j] == "_all" ||
								     $(oSettings.aoColumns[k].nTh).hasClass( aTargets[j] ) )
								{
									fn( k, aoColDefs[i] );
								}
							}
						}
					}
				}
			}
		
			// Statically defined columns array
			if ( aoCols )
			{
				for ( i=0, iLen=aoCols.length ; i<iLen ; i++ )
				{
					fn( i, aoCols[i] );
				}
			}
		}
		
		
		
		/**
		 * Add a data array to the table, creating DOM node etc. This is the parallel to 
		 * _fnGatherData, but for adding rows from a Javascript source, rather than a
		 * DOM source.
		 *  @param {object} oSettings dataTables settings object
		 *  @param {array} aData data array to be added
		 *  @returns {int} >=0 if successful (index of new aoData entry), -1 if failed
		 *  @memberof DataTable#oApi
		 */
		function _fnAddData ( oSettings, aDataSupplied )
		{
			var oCol;
			
			/* Take an independent copy of the data source so we can bash it about as we wish */
			var aDataIn = ($.isArray(aDataSupplied)) ?
				aDataSupplied.slice() :
				$.extend( true, {}, aDataSupplied );
			
			/* Create the object for storing information about this new row */
			var iRow = oSettings.aoData.length;
			var oData = $.extend( true, {}, DataTable.models.oRow );
			oData._aData = aDataIn;
			oSettings.aoData.push( oData );
		
			/* Create the cells */
			var nTd, sThisType;
			for ( var i=0, iLen=oSettings.aoColumns.length ; i<iLen ; i++ )
			{
				oCol = oSettings.aoColumns[i];
		
				/* Use rendered data for filtering / sorting */
				if ( typeof oCol.fnRender === 'function' && oCol.bUseRendered && oCol.mData !== null )
				{
					_fnSetCellData( oSettings, iRow, i, _fnRender(oSettings, iRow, i) );
				}
				else
				{
					_fnSetCellData( oSettings, iRow, i, _fnGetCellData( oSettings, iRow, i ) );
				}
				
				/* See if we should auto-detect the column type */
				if ( oCol._bAutoType && oCol.sType != 'string' )
				{
					/* Attempt to auto detect the type - same as _fnGatherData() */
					var sVarType = _fnGetCellData( oSettings, iRow, i, 'type' );
					if ( sVarType !== null && sVarType !== '' )
					{
						sThisType = _fnDetectType( sVarType );
						if ( oCol.sType === null )
						{
							oCol.sType = sThisType;
						}
						else if ( oCol.sType != sThisType && oCol.sType != "html" )
						{
							/* String is always the 'fallback' option */
							oCol.sType = 'string';
						}
					}
				}
			}
			
			/* Add to the display array */
			oSettings.aiDisplayMaster.push( iRow );
		
			/* Create the DOM imformation */
			if ( !oSettings.oFeatures.bDeferRender )
			{
				_fnCreateTr( oSettings, iRow );
			}
		
			return iRow;
		}
		
		
		/**
		 * Read in the data from the target table from the DOM
		 *  @param {object} oSettings dataTables settings object
		 *  @memberof DataTable#oApi
		 */
		function _fnGatherData( oSettings )
		{
			var iLoop, i, iLen, j, jLen, jInner,
			 	nTds, nTrs, nTd, aLocalData, iThisIndex,
				iRow, iRows, iColumn, iColumns, sNodeName,
				oCol, oData;
			
			/*
			 * Process by row first
			 * Add the data object for the whole table - storing the tr node. Note - no point in getting
			 * DOM based data if we are going to go and replace it with Ajax source data.
			 */
			if ( oSettings.bDeferLoading || oSettings.sAjaxSource === null )
			{
				nTrs = oSettings.nTBody.childNodes;
				for ( i=0, iLen=nTrs.length ; i<iLen ; i++ )
				{
					if ( nTrs[i].nodeName.toUpperCase() == "TR" )
					{
						iThisIndex = oSettings.aoData.length;
						nTrs[i]._DT_RowIndex = iThisIndex;
						oSettings.aoData.push( $.extend( true, {}, DataTable.models.oRow, {
							"nTr": nTrs[i]
						} ) );
						
						oSettings.aiDisplayMaster.push( iThisIndex );
						nTds = nTrs[i].childNodes;
						jInner = 0;
						
						for ( j=0, jLen=nTds.length ; j<jLen ; j++ )
						{
							sNodeName = nTds[j].nodeName.toUpperCase();
							if ( sNodeName == "TD" || sNodeName == "TH" )
							{
								_fnSetCellData( oSettings, iThisIndex, jInner, $.trim(nTds[j].innerHTML) );
								jInner++;
							}
						}
					}
				}
			}
			
			/* Gather in the TD elements of the Table - note that this is basically the same as
			 * fnGetTdNodes, but that function takes account of hidden columns, which we haven't yet
			 * setup!
			 */
			nTrs = _fnGetTrNodes( oSettings );
			nTds = [];
			for ( i=0, iLen=nTrs.length ; i<iLen ; i++ )
			{
				for ( j=0, jLen=nTrs[i].childNodes.length ; j<jLen ; j++ )
				{
					nTd = nTrs[i].childNodes[j];
					sNodeName = nTd.nodeName.toUpperCase();
					if ( sNodeName == "TD" || sNodeName == "TH" )
					{
						nTds.push( nTd );
					}
				}
			}
			
			/* Now process by column */
			for ( iColumn=0, iColumns=oSettings.aoColumns.length ; iColumn<iColumns ; iColumn++ )
			{
				oCol = oSettings.aoColumns[iColumn];
		
				/* Get the title of the column - unless there is a user set one */
				if ( oCol.sTitle === null )
				{
					oCol.sTitle = oCol.nTh.innerHTML;
				}
				
				var
					bAutoType = oCol._bAutoType,
					bRender = typeof oCol.fnRender === 'function',
					bClass = oCol.sClass !== null,
					bVisible = oCol.bVisible,
					nCell, sThisType, sRendered, sValType;
				
				/* A single loop to rule them all (and be more efficient) */
				if ( bAutoType || bRender || bClass || !bVisible )
				{
					for ( iRow=0, iRows=oSettings.aoData.length ; iRow<iRows ; iRow++ )
					{
						oData = oSettings.aoData[iRow];
						nCell = nTds[ (iRow*iColumns) + iColumn ];
						
						/* Type detection */
						if ( bAutoType && oCol.sType != 'string' )
						{
							sValType = _fnGetCellData( oSettings, iRow, iColumn, 'type' );
							if ( sValType !== '' )
							{
								sThisType = _fnDetectType( sValType );
								if ( oCol.sType === null )
								{
									oCol.sType = sThisType;
								}
								else if ( oCol.sType != sThisType && 
								          oCol.sType != "html" )
								{
									/* String is always the 'fallback' option */
									oCol.sType = 'string';
								}
							}
						}
		
						if ( typeof oCol.mData === 'function' )
						{
							nCell.innerHTML = _fnGetCellData( oSettings, iRow, iColumn, 'display' );
						}
						
						/* Rendering */
						if ( bRender )
						{
							sRendered = _fnRender( oSettings, iRow, iColumn );
							nCell.innerHTML = sRendered;
							if ( oCol.bUseRendered )
							{
								/* Use the rendered data for filtering / sorting */
								_fnSetCellData( oSettings, iRow, iColumn, sRendered );
							}
						}
						
						/* Classes */
						if ( bClass )
						{
							nCell.className += ' '+oCol.sClass;
						}
						
						/* Column visibility */
						if ( !bVisible )
						{
							oData._anHidden[iColumn] = nCell;
							nCell.parentNode.removeChild( nCell );
						}
						else
						{
							oData._anHidden[iColumn] = null;
						}
		
						if ( oCol.fnCreatedCell )
						{
							oCol.fnCreatedCell.call( oSettings.oInstance,
								nCell, _fnGetCellData( oSettings, iRow, iColumn, 'display' ), oData._aData, iRow, iColumn
							);
						}
					}
				}
			}
		
			/* Row created callbacks */
			if ( oSettings.aoRowCreatedCallback.length !== 0 )
			{
				for ( i=0, iLen=oSettings.aoData.length ; i<iLen ; i++ )
				{
					oData = oSettings.aoData[i];
					_fnCallbackFire( oSettings, 'aoRowCreatedCallback', null, [oData.nTr, oData._aData, i] );
				}
			}
		}
		
		
		/**
		 * Take a TR element and convert it to an index in aoData
		 *  @param {object} oSettings dataTables settings object
		 *  @param {node} n the TR element to find
		 *  @returns {int} index if the node is found, null if not
		 *  @memberof DataTable#oApi
		 */
		function _fnNodeToDataIndex( oSettings, n )
		{
			return (n._DT_RowIndex!==undefined) ? n._DT_RowIndex : null;
		}
		
		
		/**
		 * Take a TD element and convert it into a column data index (not the visible index)
		 *  @param {object} oSettings dataTables settings object
		 *  @param {int} iRow The row number the TD/TH can be found in
		 *  @param {node} n The TD/TH element to find
		 *  @returns {int} index if the node is found, -1 if not
		 *  @memberof DataTable#oApi
		 */
		function _fnNodeToColumnIndex( oSettings, iRow, n )
		{
			var anCells = _fnGetTdNodes( oSettings, iRow );
		
			for ( var i=0, iLen=oSettings.aoColumns.length ; i<iLen ; i++ )
			{
				if ( anCells[i] === n )
				{
					return i;
				}
			}
			return -1;
		}
		
		
		/**
		 * Get an array of data for a given row from the internal data cache
		 *  @param {object} oSettings dataTables settings object
		 *  @param {int} iRow aoData row id
		 *  @param {string} sSpecific data get type ('type' 'filter' 'sort')
		 *  @param {array} aiColumns Array of column indexes to get data from
		 *  @returns {array} Data array
		 *  @memberof DataTable#oApi
		 */
		function _fnGetRowData( oSettings, iRow, sSpecific, aiColumns )
		{
			var out = [];
			for ( var i=0, iLen=aiColumns.length ; i<iLen ; i++ )
			{
				out.push( _fnGetCellData( oSettings, iRow, aiColumns[i], sSpecific ) );
			}
			return out;
		}
		
		
		/**
		 * Get the data for a given cell from the internal cache, taking into account data mapping
		 *  @param {object} oSettings dataTables settings object
		 *  @param {int} iRow aoData row id
		 *  @param {int} iCol Column index
		 *  @param {string} sSpecific data get type ('display', 'type' 'filter' 'sort')
		 *  @returns {*} Cell data
		 *  @memberof DataTable#oApi
		 */
		function _fnGetCellData( oSettings, iRow, iCol, sSpecific )
		{
			var sData;
			var oCol = oSettings.aoColumns[iCol];
			var oData = oSettings.aoData[iRow]._aData;
		
			if ( (sData=oCol.fnGetData( oData, sSpecific )) === undefined )
			{
				if ( oSettings.iDrawError != oSettings.iDraw && oCol.sDefaultContent === null )
				{
					_fnLog( oSettings, 0, "Requested unknown parameter "+
						(typeof oCol.mData=='function' ? '{mData function}' : "'"+oCol.mData+"'")+
						" from the data source for row "+iRow );
					oSettings.iDrawError = oSettings.iDraw;
				}
				return oCol.sDefaultContent;
			}
		
			/* When the data source is null, we can use default column data */
			if ( sData === null && oCol.sDefaultContent !== null )
			{
				sData = oCol.sDefaultContent;
			}
			else if ( typeof sData === 'function' )
			{
				/* If the data source is a function, then we run it and use the return */
				return sData();
			}
		
			if ( sSpecific == 'display' && sData === null )
			{
				return '';
			}
			return sData;
		}
		
		
		/**
		 * Set the value for a specific cell, into the internal data cache
		 *  @param {object} oSettings dataTables settings object
		 *  @param {int} iRow aoData row id
		 *  @param {int} iCol Column index
		 *  @param {*} val Value to set
		 *  @memberof DataTable#oApi
		 */
		function _fnSetCellData( oSettings, iRow, iCol, val )
		{
			var oCol = oSettings.aoColumns[iCol];
			var oData = oSettings.aoData[iRow]._aData;
		
			oCol.fnSetData( oData, val );
		}
		
		
		// Private variable that is used to match array syntax in the data property object
		var __reArray = /\[.*?\]$/;
		
		/**
		 * Return a function that can be used to get data from a source object, taking
		 * into account the ability to use nested objects as a source
		 *  @param {string|int|function} mSource The data source for the object
		 *  @returns {function} Data get function
		 *  @memberof DataTable#oApi
		 */
		function _fnGetObjectDataFn( mSource )
		{
			if ( mSource === null )
			{
				/* Give an empty string for rendering / sorting etc */
				return function (data, type) {
					return null;
				};
			}
			else if ( typeof mSource === 'function' )
			{
				return function (data, type, extra) {
					return mSource( data, type, extra );
				};
			}
			else if ( typeof mSource === 'string' && (mSource.indexOf('.') !== -1 || mSource.indexOf('[') !== -1) )
			{
				/* If there is a . in the source string then the data source is in a 
				 * nested object so we loop over the data for each level to get the next
				 * level down. On each loop we test for undefined, and if found immediately
				 * return. This allows entire objects to be missing and sDefaultContent to
				 * be used if defined, rather than throwing an error
				 */
				var fetchData = function (data, type, src) {
					var a = src.split('.');
					var arrayNotation, out, innerSrc;
		
					if ( src !== "" )
					{
						for ( var i=0, iLen=a.length ; i<iLen ; i++ )
						{
							// Check if we are dealing with an array notation request
							arrayNotation = a[i].match(__reArray);
		
							if ( arrayNotation ) {
								a[i] = a[i].replace(__reArray, '');
		
								// Condition allows simply [] to be passed in
								if ( a[i] !== "" ) {
									data = data[ a[i] ];
								}
								out = [];
								
								// Get the remainder of the nested object to get
								a.splice( 0, i+1 );
								innerSrc = a.join('.');
		
								// Traverse each entry in the array getting the properties requested
								for ( var j=0, jLen=data.length ; j<jLen ; j++ ) {
									out.push( fetchData( data[j], type, innerSrc ) );
								}
		
								// If a string is given in between the array notation indicators, that
								// is used to join the strings together, otherwise an array is returned
								var join = arrayNotation[0].substring(1, arrayNotation[0].length-1);
								data = (join==="") ? out : out.join(join);
		
								// The inner call to fetchData has already traversed through the remainder
								// of the source requested, so we exit from the loop
								break;
							}
		
							if ( data === null || data[ a[i] ] === undefined )
							{
								return undefined;
							}
							data = data[ a[i] ];
						}
					}
		
					return data;
				};
		
				return function (data, type) {
					return fetchData( data, type, mSource );
				};
			}
			else
			{
				/* Array or flat object mapping */
				return function (data, type) {
					return data[mSource];	
				};
			}
		}
		
		
		/**
		 * Return a function that can be used to set data from a source object, taking
		 * into account the ability to use nested objects as a source
		 *  @param {string|int|function} mSource The data source for the object
		 *  @returns {function} Data set function
		 *  @memberof DataTable#oApi
		 */
		function _fnSetObjectDataFn( mSource )
		{
			if ( mSource === null )
			{
				/* Nothing to do when the data source is null */
				return function (data, val) {};
			}
			else if ( typeof mSource === 'function' )
			{
				return function (data, val) {
					mSource( data, 'set', val );
				};
			}
			else if ( typeof mSource === 'string' && (mSource.indexOf('.') !== -1 || mSource.indexOf('[') !== -1) )
			{
				/* Like the get, we need to get data from a nested object */
				var setData = function (data, val, src) {
					var a = src.split('.'), b;
					var arrayNotation, o, innerSrc;
		
					for ( var i=0, iLen=a.length-1 ; i<iLen ; i++ )
					{
						// Check if we are dealing with an array notation request
						arrayNotation = a[i].match(__reArray);
		
						if ( arrayNotation )
						{
							a[i] = a[i].replace(__reArray, '');
							data[ a[i] ] = [];
							
							// Get the remainder of the nested object to set so we can recurse
							b = a.slice();
							b.splice( 0, i+1 );
							innerSrc = b.join('.');
		
							// Traverse each entry in the array setting the properties requested
							for ( var j=0, jLen=val.length ; j<jLen ; j++ )
							{
								o = {};
								setData( o, val[j], innerSrc );
								data[ a[i] ].push( o );
							}
		
							// The inner call to setData has already traversed through the remainder
							// of the source and has set the data, thus we can exit here
							return;
						}
		
						// If the nested object doesn't currently exist - since we are
						// trying to set the value - create it
						if ( data[ a[i] ] === null || data[ a[i] ] === undefined )
						{
							data[ a[i] ] = {};
						}
						data = data[ a[i] ];
					}
		
					// If array notation is used, we just want to strip it and use the property name
					// and assign the value. If it isn't used, then we get the result we want anyway
					data[ a[a.length-1].replace(__reArray, '') ] = val;
				};
		
				return function (data, val) {
					return setData( data, val, mSource );
				};
			}
			else
			{
				/* Array or flat object mapping */
				return function (data, val) {
					data[mSource] = val;	
				};
			}
		}
		
		
		/**
		 * Return an array with the full table data
		 *  @param {object} oSettings dataTables settings object
		 *  @returns array {array} aData Master data array
		 *  @memberof DataTable#oApi
		 */
		function _fnGetDataMaster ( oSettings )
		{
			var aData = [];
			var iLen = oSettings.aoData.length;
			for ( var i=0 ; i<iLen; i++ )
			{
				aData.push( oSettings.aoData[i]._aData );
			}
			return aData;
		}
		
		
		/**
		 * Nuke the table
		 *  @param {object} oSettings dataTables settings object
		 *  @memberof DataTable#oApi
		 */
		function _fnClearTable( oSettings )
		{
			oSettings.aoData.splice( 0, oSettings.aoData.length );
			oSettings.aiDisplayMaster.splice( 0, oSettings.aiDisplayMaster.length );
			oSettings.aiDisplay.splice( 0, oSettings.aiDisplay.length );
			_fnCalculateEnd( oSettings );
		}
		
		
		 /**
		 * Take an array of integers (index array) and remove a target integer (value - not 
		 * the key!)
		 *  @param {array} a Index array to target
		 *  @param {int} iTarget value to find
		 *  @memberof DataTable#oApi
		 */
		function _fnDeleteIndex( a, iTarget )
		{
			var iTargetIndex = -1;
			
			for ( var i=0, iLen=a.length ; i<iLen ; i++ )
			{
				if ( a[i] == iTarget )
				{
					iTargetIndex = i;
				}
				else if ( a[i] > iTarget )
				{
					a[i]--;
				}
			}
			
			if ( iTargetIndex != -1 )
			{
				a.splice( iTargetIndex, 1 );
			}
		}
		
		
		 /**
		 * Call the developer defined fnRender function for a given cell (row/column) with
		 * the required parameters and return the result.
		 *  @param {object} oSettings dataTables settings object
		 *  @param {int} iRow aoData index for the row
		 *  @param {int} iCol aoColumns index for the column
		 *  @returns {*} Return of the developer's fnRender function
		 *  @memberof DataTable#oApi
		 */
		function _fnRender( oSettings, iRow, iCol )
		{
			var oCol = oSettings.aoColumns[iCol];
		
			return oCol.fnRender( {
				"iDataRow":    iRow,
				"iDataColumn": iCol,
				"oSettings":   oSettings,
				"aData":       oSettings.aoData[iRow]._aData,
				"mDataProp":   oCol.mData
			}, _fnGetCellData(oSettings, iRow, iCol, 'display') );
		}
		
		/**
		 * Create a new TR element (and it's TD children) for a row
		 *  @param {object} oSettings dataTables settings object
		 *  @param {int} iRow Row to consider
		 *  @memberof DataTable#oApi
		 */
		function _fnCreateTr ( oSettings, iRow )
		{
			var oData = oSettings.aoData[iRow];
			var nTd;
		
			if ( oData.nTr === null )
			{
				oData.nTr = document.createElement('tr');
		
				/* Use a private property on the node to allow reserve mapping from the node
				 * to the aoData array for fast look up
				 */
				oData.nTr._DT_RowIndex = iRow;
		
				/* Special parameters can be given by the data source to be used on the row */
				if ( oData._aData.DT_RowId )
				{
					oData.nTr.id = oData._aData.DT_RowId;
				}
		
				if ( oData._aData.DT_RowClass )
				{
					$(oData.nTr).addClass( oData._aData.DT_RowClass );
				}
		
				/* Process each column */
				for ( var i=0, iLen=oSettings.aoColumns.length ; i<iLen ; i++ )
				{
					var oCol = oSettings.aoColumns[i];
					nTd = document.createElement( oCol.sCellType );
		
					/* Render if needed - if bUseRendered is true then we already have the rendered
					 * value in the data source - so can just use that
					 */
					nTd.innerHTML = (typeof oCol.fnRender === 'function' && (!oCol.bUseRendered || oCol.mData === null)) ?
						_fnRender( oSettings, iRow, i ) :
						_fnGetCellData( oSettings, iRow, i, 'display' );
				
					/* Add user defined class */
					if ( oCol.sClass !== null )
					{
						nTd.className = oCol.sClass;
					}
					
					if ( oCol.bVisible )
					{
						oData.nTr.appendChild( nTd );
						oData._anHidden[i] = null;
					}
					else
					{
						oData._anHidden[i] = nTd;
					}
		
					if ( oCol.fnCreatedCell )
					{
						oCol.fnCreatedCell.call( oSettings.oInstance,
							nTd, _fnGetCellData( oSettings, iRow, i, 'display' ), oData._aData, iRow, i
						);
					}
				}
		
				_fnCallbackFire( oSettings, 'aoRowCreatedCallback', null, [oData.nTr, oData._aData, iRow] );
			}
		}
		
		
		/**
		 * Create the HTML header for the table
		 *  @param {object} oSettings dataTables settings object
		 *  @memberof DataTable#oApi
		 */
		function _fnBuildHead( oSettings )
		{
			var i, nTh, iLen, j, jLen;
			var iThs = oSettings.nTHead.getElementsByTagName('th').length;
			var iCorrector = 0;
			var jqChildren;
			
			/* If there is a header in place - then use it - otherwise it's going to get nuked... */
			if ( iThs !== 0 )
			{
				/* We've got a thead from the DOM, so remove hidden columns and apply width to vis cols */
				for ( i=0, iLen=oSettings.aoColumns.length ; i<iLen ; i++ )
				{
					nTh = oSettings.aoColumns[i].nTh;
					nTh.setAttribute('role', 'columnheader');
					if ( oSettings.aoColumns[i].bSortable )
					{
						nTh.setAttribute('tabindex', oSettings.iTabIndex);
						nTh.setAttribute('aria-controls', oSettings.sTableId);
					}
		
					if ( oSettings.aoColumns[i].sClass !== null )
					{
						$(nTh).addClass( oSettings.aoColumns[i].sClass );
					}
					
					/* Set the title of the column if it is user defined (not what was auto detected) */
					if ( oSettings.aoColumns[i].sTitle != nTh.innerHTML )
					{
						nTh.innerHTML = oSettings.aoColumns[i].sTitle;
					}
				}
			}
			else
			{
				/* We don't have a header in the DOM - so we are going to have to create one */
				var nTr = document.createElement( "tr" );
				
				for ( i=0, iLen=oSettings.aoColumns.length ; i<iLen ; i++ )
				{
					nTh = oSettings.aoColumns[i].nTh;
					nTh.innerHTML = oSettings.aoColumns[i].sTitle;
					nTh.setAttribute('tabindex', '0');
					
					if ( oSettings.aoColumns[i].sClass !== null )
					{
						$(nTh).addClass( oSettings.aoColumns[i].sClass );
					}
					
					nTr.appendChild( nTh );
				}
				$(oSettings.nTHead).html( '' )[0].appendChild( nTr );
				_fnDetectHeader( oSettings.aoHeader, oSettings.nTHead );
			}
			
			/* ARIA role for the rows */	
			$(oSettings.nTHead).children('tr').attr('role', 'row');
			
			/* Add the extra markup needed by jQuery UI's themes */
			if ( oSettings.bJUI )
			{
				for ( i=0, iLen=oSettings.aoColumns.length ; i<iLen ; i++ )
				{
					nTh = oSettings.aoColumns[i].nTh;
					
					var nDiv = document.createElement('div');
					nDiv.className = oSettings.oClasses.sSortJUIWrapper;
					$(nTh).contents().appendTo(nDiv);
					
					var nSpan = document.createElement('span');
					nSpan.className = oSettings.oClasses.sSortIcon;
					nDiv.appendChild( nSpan );
					nTh.appendChild( nDiv );
				}
			}
			
			if ( oSettings.oFeatures.bSort )
			{
				for ( i=0 ; i<oSettings.aoColumns.length ; i++ )
				{
					if ( oSettings.aoColumns[i].bSortable !== false )
					{
						_fnSortAttachListener( oSettings, oSettings.aoColumns[i].nTh, i );
					}
					else
					{
						$(oSettings.aoColumns[i].nTh).addClass( oSettings.oClasses.sSortableNone );
					}
				}
			}
			
			/* Deal with the footer - add classes if required */
			if ( oSettings.oClasses.sFooterTH !== "" )
			{
				$(oSettings.nTFoot).children('tr').children('th').addClass( oSettings.oClasses.sFooterTH );
			}
			
			/* Cache the footer elements */
			if ( oSettings.nTFoot !== null )
			{
				var anCells = _fnGetUniqueThs( oSettings, null, oSettings.aoFooter );
				for ( i=0, iLen=oSettings.aoColumns.length ; i<iLen ; i++ )
				{
					if ( anCells[i] )
					{
						oSettings.aoColumns[i].nTf = anCells[i];
						if ( oSettings.aoColumns[i].sClass )
						{
							$(anCells[i]).addClass( oSettings.aoColumns[i].sClass );
						}
					}
				}
			}
		}
		
		
		/**
		 * Draw the header (or footer) element based on the column visibility states. The
		 * methodology here is to use the layout array from _fnDetectHeader, modified for
		 * the instantaneous column visibility, to construct the new layout. The grid is
		 * traversed over cell at a time in a rows x columns grid fashion, although each 
		 * cell insert can cover multiple elements in the grid - which is tracks using the
		 * aApplied array. Cell inserts in the grid will only occur where there isn't
		 * already a cell in that position.
		 *  @param {object} oSettings dataTables settings object
		 *  @param array {objects} aoSource Layout array from _fnDetectHeader
		 *  @param {boolean} [bIncludeHidden=false] If true then include the hidden columns in the calc, 
		 *  @memberof DataTable#oApi
		 */
		function _fnDrawHead( oSettings, aoSource, bIncludeHidden )
		{
			var i, iLen, j, jLen, k, kLen, n, nLocalTr;
			var aoLocal = [];
			var aApplied = [];
			var iColumns = oSettings.aoColumns.length;
			var iRowspan, iColspan;
		
			if (  bIncludeHidden === undefined )
			{
				bIncludeHidden = false;
			}
		
			/* Make a copy of the master layout array, but without the visible columns in it */
			for ( i=0, iLen=aoSource.length ; i<iLen ; i++ )
			{
				aoLocal[i] = aoSource[i].slice();
				aoLocal[i].nTr = aoSource[i].nTr;
		
				/* Remove any columns which are currently hidden */
				for ( j=iColumns-1 ; j>=0 ; j-- )
				{
					if ( !oSettings.aoColumns[j].bVisible && !bIncludeHidden )
					{
						aoLocal[i].splice( j, 1 );
					}
				}
		
				/* Prep the applied array - it needs an element for each row */
				aApplied.push( [] );
			}
		
			for ( i=0, iLen=aoLocal.length ; i<iLen ; i++ )
			{
				nLocalTr = aoLocal[i].nTr;
				
				/* All cells are going to be replaced, so empty out the row */
				if ( nLocalTr )
				{
					while( (n = nLocalTr.firstChild) )
					{
						nLocalTr.removeChild( n );
					}
				}
		
				for ( j=0, jLen=aoLocal[i].length ; j<jLen ; j++ )
				{
					iRowspan = 1;
					iColspan = 1;
		
					/* Check to see if there is already a cell (row/colspan) covering our target
					 * insert point. If there is, then there is nothing to do.
					 */
					if ( aApplied[i][j] === undefined )
					{
						nLocalTr.appendChild( aoLocal[i][j].cell );
						aApplied[i][j] = 1;
		
						/* Expand the cell to cover as many rows as needed */
						while ( aoLocal[i+iRowspan] !== undefined &&
						        aoLocal[i][j].cell == aoLocal[i+iRowspan][j].cell )
						{
							aApplied[i+iRowspan][j] = 1;
							iRowspan++;
						}
		
						/* Expand the cell to cover as many columns as needed */
						while ( aoLocal[i][j+iColspan] !== undefined &&
						        aoLocal[i][j].cell == aoLocal[i][j+iColspan].cell )
						{
							/* Must update the applied array over the rows for the columns */
							for ( k=0 ; k<iRowspan ; k++ )
							{
								aApplied[i+k][j+iColspan] = 1;
							}
							iColspan++;
						}
		
						/* Do the actual expansion in the DOM */
						aoLocal[i][j].cell.rowSpan = iRowspan;
						aoLocal[i][j].cell.colSpan = iColspan;
					}
				}
			}
		}
		
		
		/**
		 * Insert the required TR nodes into the table for display
		 *  @param {object} oSettings dataTables settings object
		 *  @memberof DataTable#oApi
		 */
		function _fnDraw( oSettings )
		{
			/* Provide a pre-callback function which can be used to cancel the draw is false is returned */
			var aPreDraw = _fnCallbackFire( oSettings, 'aoPreDrawCallback', 'preDraw', [oSettings] );
			if ( $.inArray( false, aPreDraw ) !== -1 )
			{
				_fnProcessingDisplay( oSettings, false );
				return;
			}
			
			var i, iLen, n;
			var anRows = [];
			var iRowCount = 0;
			var iStripes = oSettings.asStripeClasses.length;
			var iOpenRows = oSettings.aoOpenRows.length;
			
			oSettings.bDrawing = true;
			
			/* Check and see if we have an initial draw position from state saving */
			if ( oSettings.iInitDisplayStart !== undefined && oSettings.iInitDisplayStart != -1 )
			{
				if ( oSettings.oFeatures.bServerSide )
				{
					oSettings._iDisplayStart = oSettings.iInitDisplayStart;
				}
				else
				{
					oSettings._iDisplayStart = (oSettings.iInitDisplayStart >= oSettings.fnRecordsDisplay()) ?
						0 : oSettings.iInitDisplayStart;
				}
				oSettings.iInitDisplayStart = -1;
				_fnCalculateEnd( oSettings );
			}
			
			/* Server-side processing draw intercept */
			if ( oSettings.bDeferLoading )
			{
				oSettings.bDeferLoading = false;
				oSettings.iDraw++;
			}
			else if ( !oSettings.oFeatures.bServerSide )
			{
				oSettings.iDraw++;
			}
			else if ( !oSettings.bDestroying && !_fnAjaxUpdate( oSettings ) )
			{
				return;
			}
			
			if ( oSettings.aiDisplay.length !== 0 )
			{
				var iStart = oSettings._iDisplayStart;
				var iEnd = oSettings._iDisplayEnd;
				
				if ( oSettings.oFeatures.bServerSide )
				{
					iStart = 0;
					iEnd = oSettings.aoData.length;
				}
				
				for ( var j=iStart ; j<iEnd ; j++ )
				{
					var aoData = oSettings.aoData[ oSettings.aiDisplay[j] ];
					if ( aoData.nTr === null )
					{
						_fnCreateTr( oSettings, oSettings.aiDisplay[j] );
					}
		
					var nRow = aoData.nTr;
					
					/* Remove the old striping classes and then add the new one */
					if ( iStripes !== 0 )
					{
						var sStripe = oSettings.asStripeClasses[ iRowCount % iStripes ];
						if ( aoData._sRowStripe != sStripe )
						{
							$(nRow).removeClass( aoData._sRowStripe ).addClass( sStripe );
							aoData._sRowStripe = sStripe;
						}
					}
					
					/* Row callback functions - might want to manipulate the row */
					_fnCallbackFire( oSettings, 'aoRowCallback', null, 
						[nRow, oSettings.aoData[ oSettings.aiDisplay[j] ]._aData, iRowCount, j] );
					
					anRows.push( nRow );
					iRowCount++;
					
					/* If there is an open row - and it is attached to this parent - attach it on redraw */
					if ( iOpenRows !== 0 )
					{
						for ( var k=0 ; k<iOpenRows ; k++ )
						{
							if ( nRow == oSettings.aoOpenRows[k].nParent )
							{
								anRows.push( oSettings.aoOpenRows[k].nTr );
								break;
							}
						}
					}
				}
			}
			else
			{
				/* Table is empty - create a row with an empty message in it */
				anRows[ 0 ] = document.createElement( 'tr' );
				
				if ( oSettings.asStripeClasses[0] )
				{
					anRows[ 0 ].className = oSettings.asStripeClasses[0];
				}
		
				var oLang = oSettings.oLanguage;
				var sZero = oLang.sZeroRecords;
				if ( oSettings.iDraw == 1 && oSettings.sAjaxSource !== null && !oSettings.oFeatures.bServerSide )
				{
					sZero = oLang.sLoadingRecords;
				}
				else if ( oLang.sEmptyTable && oSettings.fnRecordsTotal() === 0 )
				{
					sZero = oLang.sEmptyTable;
				}
		
				var nTd = document.createElement( 'td' );
				nTd.setAttribute( 'valign', "top" );
				nTd.colSpan = _fnVisbleColumns( oSettings );
				nTd.className = oSettings.oClasses.sRowEmpty;
				nTd.innerHTML = _fnInfoMacros( oSettings, sZero );
				
				anRows[ iRowCount ].appendChild( nTd );
			}
			
			/* Header and footer callbacks */
			_fnCallbackFire( oSettings, 'aoHeaderCallback', 'header', [ $(oSettings.nTHead).children('tr')[0], 
				_fnGetDataMaster( oSettings ), oSettings._iDisplayStart, oSettings.fnDisplayEnd(), oSettings.aiDisplay ] );
			
			_fnCallbackFire( oSettings, 'aoFooterCallback', 'footer', [ $(oSettings.nTFoot).children('tr')[0], 
				_fnGetDataMaster( oSettings ), oSettings._iDisplayStart, oSettings.fnDisplayEnd(), oSettings.aiDisplay ] );
			
			/* 
			 * Need to remove any old row from the display - note we can't just empty the tbody using
			 * $().html('') since this will unbind the jQuery event handlers (even although the node 
			 * still exists!) - equally we can't use innerHTML, since IE throws an exception.
			 */
			var
				nAddFrag = document.createDocumentFragment(),
				nRemoveFrag = document.createDocumentFragment(),
				nBodyPar, nTrs;
			
			if ( oSettings.nTBody )
			{
				nBodyPar = oSettings.nTBody.parentNode;
				nRemoveFrag.appendChild( oSettings.nTBody );
				
				/* When doing infinite scrolling, only remove child rows when sorting, filtering or start
				 * up. When not infinite scroll, always do it.
				 */
				if ( !oSettings.oScroll.bInfinite || !oSettings._bInitComplete ||
				 	oSettings.bSorted || oSettings.bFiltered )
				{
					while( (n = oSettings.nTBody.firstChild) )
					{
						oSettings.nTBody.removeChild( n );
					}
				}
				
				/* Put the draw table into the dom */
				for ( i=0, iLen=anRows.length ; i<iLen ; i++ )
				{
					nAddFrag.appendChild( anRows[i] );
				}
				
				oSettings.nTBody.appendChild( nAddFrag );
				if ( nBodyPar !== null )
				{
					nBodyPar.appendChild( oSettings.nTBody );
				}
			}
			
			/* Call all required callback functions for the end of a draw */
			_fnCallbackFire( oSettings, 'aoDrawCallback', 'draw', [oSettings] );
			
			/* Draw is complete, sorting and filtering must be as well */
			oSettings.bSorted = false;
			oSettings.bFiltered = false;
			oSettings.bDrawing = false;
			
			if ( oSettings.oFeatures.bServerSide )
			{
				_fnProcessingDisplay( oSettings, false );
				if ( !oSettings._bInitComplete )
				{
					_fnInitComplete( oSettings );
				}
			}
		}
		
		
		/**
		 * Redraw the table - taking account of the various features which are enabled
		 *  @param {object} oSettings dataTables settings object
		 *  @memberof DataTable#oApi
		 */
		function _fnReDraw( oSettings )
		{
			if ( oSettings.oFeatures.bSort )
			{
				/* Sorting will refilter and draw for us */
				_fnSort( oSettings, oSettings.oPreviousSearch );
			}
			else if ( oSettings.oFeatures.bFilter )
			{
				/* Filtering will redraw for us */
				_fnFilterComplete( oSettings, oSettings.oPreviousSearch );
			}
			else
			{
				_fnCalculateEnd( oSettings );
				_fnDraw( oSettings );
			}
		}
		
		
		/**
		 * Add the options to the page HTML for the table
		 *  @param {object} oSettings dataTables settings object
		 *  @memberof DataTable#oApi
		 */
		function _fnAddOptionsHtml ( oSettings )
		{
			/*
			 * Create a temporary, empty, div which we can later on replace with what we have generated
			 * we do it this way to rendering the 'options' html offline - speed :-)
			 */
			var nHolding = $('<div></div>')[0];
			oSettings.nTable.parentNode.insertBefore( nHolding, oSettings.nTable );
			
			/* 
			 * All DataTables are wrapped in a div
			 */
			oSettings.nTableWrapper = $('<div id="'+oSettings.sTableId+'_wrapper" class="'+oSettings.oClasses.sWrapper+'" role="grid"></div>')[0];
			oSettings.nTableReinsertBefore = oSettings.nTable.nextSibling;
		
			/* Track where we want to insert the option */
			var nInsertNode = oSettings.nTableWrapper;
			
			/* Loop over the user set positioning and place the elements as needed */
			var aDom = oSettings.sDom.split('');
			var nTmp, iPushFeature, cOption, nNewNode, cNext, sAttr, j;
			for ( var i=0 ; i<aDom.length ; i++ )
			{
				iPushFeature = 0;
				cOption = aDom[i];
				
				if ( cOption == '<' )
				{
					/* New container div */
					nNewNode = $('<div></div>')[0];
					
					/* Check to see if we should append an id and/or a class name to the container */
					cNext = aDom[i+1];
					if ( cNext == "'" || cNext == '"' )
					{
						sAttr = "";
						j = 2;
						while ( aDom[i+j] != cNext )
						{
							sAttr += aDom[i+j];
							j++;
						}
						
						/* Replace jQuery UI constants */
						if ( sAttr == "H" )
						{
							sAttr = oSettings.oClasses.sJUIHeader;
						}
						else if ( sAttr == "F" )
						{
							sAttr = oSettings.oClasses.sJUIFooter;
						}
						
						/* The attribute can be in the format of "#id.class", "#id" or "class" This logic
						 * breaks the string into parts and applies them as needed
						 */
						if ( sAttr.indexOf('.') != -1 )
						{
							var aSplit = sAttr.split('.');
							nNewNode.id = aSplit[0].substr(1, aSplit[0].length-1);
							nNewNode.className = aSplit[1];
						}
						else if ( sAttr.charAt(0) == "#" )
						{
							nNewNode.id = sAttr.substr(1, sAttr.length-1);
						}
						else
						{
							nNewNode.className = sAttr;
						}
						
						i += j; /* Move along the position array */
					}
					
					nInsertNode.appendChild( nNewNode );
					nInsertNode = nNewNode;
				}
				else if ( cOption == '>' )
				{
					/* End container div */
					nInsertNode = nInsertNode.parentNode;
				}
				else if ( cOption == 'l' && oSettings.oFeatures.bPaginate && oSettings.oFeatures.bLengthChange )
				{
					/* Length */
					nTmp = _fnFeatureHtmlLength( oSettings );
					iPushFeature = 1;
				}
				else if ( cOption == 'f' && oSettings.oFeatures.bFilter )
				{
					/* Filter */
					nTmp = _fnFeatureHtmlFilter( oSettings );
					iPushFeature = 1;
				}
				else if ( cOption == 'r' && oSettings.oFeatures.bProcessing )
				{
					/* pRocessing */
					nTmp = _fnFeatureHtmlProcessing( oSettings );
					iPushFeature = 1;
				}
				else if ( cOption == 't' )
				{
					/* Table */
					nTmp = _fnFeatureHtmlTable( oSettings );
					iPushFeature = 1;
				}
				else if ( cOption ==  'i' && oSettings.oFeatures.bInfo )
				{
					/* Info */
					nTmp = _fnFeatureHtmlInfo( oSettings );
					iPushFeature = 1;
				}
				else if ( cOption == 'p' && oSettings.oFeatures.bPaginate )
				{
					/* Pagination */
					nTmp = _fnFeatureHtmlPaginate( oSettings );
					iPushFeature = 1;
				}
				else if ( DataTable.ext.aoFeatures.length !== 0 )
				{
					/* Plug-in features */
					var aoFeatures = DataTable.ext.aoFeatures;
					for ( var k=0, kLen=aoFeatures.length ; k<kLen ; k++ )
					{
						if ( cOption == aoFeatures[k].cFeature )
						{
							nTmp = aoFeatures[k].fnInit( oSettings );
							if ( nTmp )
							{
								iPushFeature = 1;
							}
							break;
						}
					}
				}
				
				/* Add to the 2D features array */
				if ( iPushFeature == 1 && nTmp !== null )
				{
					if ( typeof oSettings.aanFeatures[cOption] !== 'object' )
					{
						oSettings.aanFeatures[cOption] = [];
					}
					oSettings.aanFeatures[cOption].push( nTmp );
					nInsertNode.appendChild( nTmp );
				}
			}
			
			/* Built our DOM structure - replace the holding div with what we want */
			nHolding.parentNode.replaceChild( oSettings.nTableWrapper, nHolding );
		}
		
		
		/**
		 * Use the DOM source to create up an array of header cells. The idea here is to
		 * create a layout grid (array) of rows x columns, which contains a reference
		 * to the cell that that point in the grid (regardless of col/rowspan), such that
		 * any column / row could be removed and the new grid constructed
		 *  @param array {object} aLayout Array to store the calculated layout in
		 *  @param {node} nThead The header/footer element for the table
		 *  @memberof DataTable#oApi
		 */
		function _fnDetectHeader ( aLayout, nThead )
		{
			var nTrs = $(nThead).children('tr');
			var nCell;
			var i, j, k, l, iLen, jLen, iColShifted;
			var fnShiftCol = function ( a, i, j ) {
				while ( a[i][j] ) {
					j++;
				}
				return j;
			};
		
			aLayout.splice( 0, aLayout.length );
			
			/* We know how many rows there are in the layout - so prep it */
			for ( i=0, iLen=nTrs.length ; i<iLen ; i++ )
			{
				aLayout.push( [] );
			}
			
			/* Calculate a layout array */
			for ( i=0, iLen=nTrs.length ; i<iLen ; i++ )
			{
				var iColumn = 0;
				
				/* For every cell in the row... */
				for ( j=0, jLen=nTrs[i].childNodes.length ; j<jLen ; j++ )
				{
					nCell = nTrs[i].childNodes[j];
		
					if ( nCell.nodeName.toUpperCase() == "TD" ||
					     nCell.nodeName.toUpperCase() == "TH" )
					{
						/* Get the col and rowspan attributes from the DOM and sanitise them */
						var iColspan = nCell.getAttribute('colspan') * 1;
						var iRowspan = nCell.getAttribute('rowspan') * 1;
						iColspan = (!iColspan || iColspan===0 || iColspan===1) ? 1 : iColspan;
						iRowspan = (!iRowspan || iRowspan===0 || iRowspan===1) ? 1 : iRowspan;
		
						/* There might be colspan cells already in this row, so shift our target 
						 * accordingly
						 */
						iColShifted = fnShiftCol( aLayout, i, iColumn );
						
						/* If there is col / rowspan, copy the information into the layout grid */
						for ( l=0 ; l<iColspan ; l++ )
						{
							for ( k=0 ; k<iRowspan ; k++ )
							{
								aLayout[i+k][iColShifted+l] = {
									"cell": nCell,
									"unique": iColspan == 1 ? true : false
								};
								aLayout[i+k].nTr = nTrs[i];
							}
						}
					}
				}
			}
		}
		
		
		/**
		 * Get an array of unique th elements, one for each column
		 *  @param {object} oSettings dataTables settings object
		 *  @param {node} nHeader automatically detect the layout from this node - optional
		 *  @param {array} aLayout thead/tfoot layout from _fnDetectHeader - optional
		 *  @returns array {node} aReturn list of unique th's
		 *  @memberof DataTable#oApi
		 */
		function _fnGetUniqueThs ( oSettings, nHeader, aLayout )
		{
			var aReturn = [];
			if ( !aLayout )
			{
				aLayout = oSettings.aoHeader;
				if ( nHeader )
				{
					aLayout = [];
					_fnDetectHeader( aLayout, nHeader );
				}
			}
		
			for ( var i=0, iLen=aLayout.length ; i<iLen ; i++ )
			{
				for ( var j=0, jLen=aLayout[i].length ; j<jLen ; j++ )
				{
					if ( aLayout[i][j].unique && 
						 (!aReturn[j] || !oSettings.bSortCellsTop) )
					{
						aReturn[j] = aLayout[i][j].cell;
					}
				}
			}
			
			return aReturn;
		}
		
		
		
		/**
		 * Update the table using an Ajax call
		 *  @param {object} oSettings dataTables settings object
		 *  @returns {boolean} Block the table drawing or not
		 *  @memberof DataTable#oApi
		 */
		function _fnAjaxUpdate( oSettings )
		{
			if ( oSettings.bAjaxDataGet )
			{
				oSettings.iDraw++;
				_fnProcessingDisplay( oSettings, true );
				var iColumns = oSettings.aoColumns.length;
				var aoData = _fnAjaxParameters( oSettings );
				_fnServerParams( oSettings, aoData );
				
				oSettings.fnServerData.call( oSettings.oInstance, oSettings.sAjaxSource, aoData,
					function(json) {
						_fnAjaxUpdateDraw( oSettings, json );
					}, oSettings );
				return false;
			}
			else
			{
				return true;
			}
		}
		
		
		/**
		 * Build up the parameters in an object needed for a server-side processing request
		 *  @param {object} oSettings dataTables settings object
		 *  @returns {bool} block the table drawing or not
		 *  @memberof DataTable#oApi
		 */
		function _fnAjaxParameters( oSettings )
		{
			var iColumns = oSettings.aoColumns.length;
			var aoData = [], mDataProp, aaSort, aDataSort;
			var i, j;
			
			aoData.push( { "name": "sEcho",          "value": oSettings.iDraw } );
			aoData.push( { "name": "iColumns",       "value": iColumns } );
			aoData.push( { "name": "sColumns",       "value": _fnColumnOrdering(oSettings) } );
			aoData.push( { "name": "iDisplayStart",  "value": oSettings._iDisplayStart } );
			aoData.push( { "name": "iDisplayLength", "value": oSettings.oFeatures.bPaginate !== false ?
				oSettings._iDisplayLength : -1 } );
				
			for ( i=0 ; i<iColumns ; i++ )
			{
			  mDataProp = oSettings.aoColumns[i].mData;
				aoData.push( { "name": "mDataProp_"+i, "value": typeof(mDataProp)==="function" ? 'function' : mDataProp } );
			}
			
			/* Filtering */
			if ( oSettings.oFeatures.bFilter !== false )
			{
				aoData.push( { "name": "sSearch", "value": oSettings.oPreviousSearch.sSearch } );
				aoData.push( { "name": "bRegex",  "value": oSettings.oPreviousSearch.bRegex } );
				for ( i=0 ; i<iColumns ; i++ )
				{
					aoData.push( { "name": "sSearch_"+i,     "value": oSettings.aoPreSearchCols[i].sSearch } );
					aoData.push( { "name": "bRegex_"+i,      "value": oSettings.aoPreSearchCols[i].bRegex } );
					aoData.push( { "name": "bSearchable_"+i, "value": oSettings.aoColumns[i].bSearchable } );
				}
			}
			
			/* Sorting */
			if ( oSettings.oFeatures.bSort !== false )
			{
				var iCounter = 0;
		
				aaSort = ( oSettings.aaSortingFixed !== null ) ?
					oSettings.aaSortingFixed.concat( oSettings.aaSorting ) :
					oSettings.aaSorting.slice();
				
				for ( i=0 ; i<aaSort.length ; i++ )
				{
					aDataSort = oSettings.aoColumns[ aaSort[i][0] ].aDataSort;
					
					for ( j=0 ; j<aDataSort.length ; j++ )
					{
						aoData.push( { "name": "iSortCol_"+iCounter,  "value": aDataSort[j] } );
						aoData.push( { "name": "sSortDir_"+iCounter,  "value": aaSort[i][1] } );
						iCounter++;
					}
				}
				aoData.push( { "name": "iSortingCols",   "value": iCounter } );
				
				for ( i=0 ; i<iColumns ; i++ )
				{
					aoData.push( { "name": "bSortable_"+i,  "value": oSettings.aoColumns[i].bSortable } );
				}
			}
			
			return aoData;
		}
		
		
		/**
		 * Add Ajax parameters from plug-ins
		 *  @param {object} oSettings dataTables settings object
		 *  @param array {objects} aoData name/value pairs to send to the server
		 *  @memberof DataTable#oApi
		 */
		function _fnServerParams( oSettings, aoData )
		{
			_fnCallbackFire( oSettings, 'aoServerParams', 'serverParams', [aoData] );
		}
		
		
		/**
		 * Data the data from the server (nuking the old) and redraw the table
		 *  @param {object} oSettings dataTables settings object
		 *  @param {object} json json data return from the server.
		 *  @param {string} json.sEcho Tracking flag for DataTables to match requests
		 *  @param {int} json.iTotalRecords Number of records in the data set, not accounting for filtering
		 *  @param {int} json.iTotalDisplayRecords Number of records in the data set, accounting for filtering
		 *  @param {array} json.aaData The data to display on this page
		 *  @param {string} [json.sColumns] Column ordering (sName, comma separated)
		 *  @memberof DataTable#oApi
		 */
		function _fnAjaxUpdateDraw ( oSettings, json )
		{
			if ( json.sEcho !== undefined )
			{
				/* Protect against old returns over-writing a new one. Possible when you get
				 * very fast interaction, and later queries are completed much faster
				 */
				if ( json.sEcho*1 < oSettings.iDraw )
				{
					return;
				}
				else
				{
					oSettings.iDraw = json.sEcho * 1;
				}
			}
			
			if ( !oSettings.oScroll.bInfinite ||
				   (oSettings.oScroll.bInfinite && (oSettings.bSorted || oSettings.bFiltered)) )
			{
				_fnClearTable( oSettings );
			}
			oSettings._iRecordsTotal = parseInt(json.iTotalRecords, 10);
			oSettings._iRecordsDisplay = parseInt(json.iTotalDisplayRecords, 10);
			
			/* Determine if reordering is required */
			var sOrdering = _fnColumnOrdering(oSettings);
			var bReOrder = (json.sColumns !== undefined && sOrdering !== "" && json.sColumns != sOrdering );
			var aiIndex;
			if ( bReOrder )
			{
				aiIndex = _fnReOrderIndex( oSettings, json.sColumns );
			}
			
			var aData = _fnGetObjectDataFn( oSettings.sAjaxDataProp )( json );
			for ( var i=0, iLen=aData.length ; i<iLen ; i++ )
			{
				if ( bReOrder )
				{
					/* If we need to re-order, then create a new array with the correct order and add it */
					var aDataSorted = [];
					for ( var j=0, jLen=oSettings.aoColumns.length ; j<jLen ; j++ )
					{
						aDataSorted.push( aData[i][ aiIndex[j] ] );
					}
					_fnAddData( oSettings, aDataSorted );
				}
				else
				{
					/* No re-order required, sever got it "right" - just straight add */
					_fnAddData( oSettings, aData[i] );
				}
			}
			oSettings.aiDisplay = oSettings.aiDisplayMaster.slice();
			
			oSettings.bAjaxDataGet = false;
			_fnDraw( oSettings );
			oSettings.bAjaxDataGet = true;
			_fnProcessingDisplay( oSettings, false );
		}
		
		
		
		/**
		 * Generate the node required for filtering text
		 *  @returns {node} Filter control element
		 *  @param {object} oSettings dataTables settings object
		 *  @memberof DataTable#oApi
		 */
		function _fnFeatureHtmlFilter ( oSettings )
		{
			var oPreviousSearch = oSettings.oPreviousSearch;
			
			var sSearchStr = oSettings.oLanguage.sSearch;
			sSearchStr = (sSearchStr.indexOf('_INPUT_') !== -1) ?
			  sSearchStr.replace('_INPUT_', '<input type="text" />') :
			  sSearchStr==="" ? '<input type="text" />' : sSearchStr+' <input type="text" />';
			
			var nFilter = document.createElement( 'div' );
			nFilter.className = oSettings.oClasses.sFilter;
			nFilter.innerHTML = '<label>'+sSearchStr+'</label>';
			if ( !oSettings.aanFeatures.f )
			{
				nFilter.id = oSettings.sTableId+'_filter';
			}
			
			var jqFilter = $('input[type="text"]', nFilter);
		
			// Store a reference to the input element, so other input elements could be
			// added to the filter wrapper if needed (submit button for example)
			nFilter._DT_Input = jqFilter[0];
		
			jqFilter.val( oPreviousSearch.sSearch.replace('"','&quot;') );
			jqFilter.bind( 'keyup.DT', function(e) {
				/* Update all other filter input elements for the new display */
				var n = oSettings.aanFeatures.f;
				var val = this.value==="" ? "" : this.value; // mental IE8 fix :-(
		
				for ( var i=0, iLen=n.length ; i<iLen ; i++ )
				{
					if ( n[i] != $(this).parents('div.dataTables_filter')[0] )
					{
						$(n[i]._DT_Input).val( val );
					}
				}
				
				/* Now do the filter */
				if ( val != oPreviousSearch.sSearch )
				{
					_fnFilterComplete( oSettings, { 
						"sSearch": val, 
						"bRegex": oPreviousSearch.bRegex,
						"bSmart": oPreviousSearch.bSmart ,
						"bCaseInsensitive": oPreviousSearch.bCaseInsensitive 
					} );
				}
			} );
		
			jqFilter
				.attr('aria-controls', oSettings.sTableId)
				.bind( 'keypress.DT', function(e) {
					/* Prevent form submission */
					if ( e.keyCode == 13 )
					{
						return false;
					}
				}
			);
			
			return nFilter;
		}
		
		
		/**
		 * Filter the table using both the global filter and column based filtering
		 *  @param {object} oSettings dataTables settings object
		 *  @param {object} oSearch search information
		 *  @param {int} [iForce] force a research of the master array (1) or not (undefined or 0)
		 *  @memberof DataTable#oApi
		 */
		function _fnFilterComplete ( oSettings, oInput, iForce )
		{
			var oPrevSearch = oSettings.oPreviousSearch;
			var aoPrevSearch = oSettings.aoPreSearchCols;
			var fnSaveFilter = function ( oFilter ) {
				/* Save the filtering values */
				oPrevSearch.sSearch = oFilter.sSearch;
				oPrevSearch.bRegex = oFilter.bRegex;
				oPrevSearch.bSmart = oFilter.bSmart;
				oPrevSearch.bCaseInsensitive = oFilter.bCaseInsensitive;
			};
		
			/* In server-side processing all filtering is done by the server, so no point hanging around here */
			if ( !oSettings.oFeatures.bServerSide )
			{
				/* Global filter */
				_fnFilter( oSettings, oInput.sSearch, iForce, oInput.bRegex, oInput.bSmart, oInput.bCaseInsensitive );
				fnSaveFilter( oInput );
		
				/* Now do the individual column filter */
				for ( var i=0 ; i<oSettings.aoPreSearchCols.length ; i++ )
				{
					_fnFilterColumn( oSettings, aoPrevSearch[i].sSearch, i, aoPrevSearch[i].bRegex, 
						aoPrevSearch[i].bSmart, aoPrevSearch[i].bCaseInsensitive );
				}
				
				/* Custom filtering */
				_fnFilterCustom( oSettings );
			}
			else
			{
				fnSaveFilter( oInput );
			}
			
			/* Tell the draw function we have been filtering */
			oSettings.bFiltered = true;
			$(oSettings.oInstance).trigger('filter', oSettings);
			
			/* Redraw the table */
			oSettings._iDisplayStart = 0;
			_fnCalculateEnd( oSettings );
			_fnDraw( oSettings );
			
			/* Rebuild search array 'offline' */
			_fnBuildSearchArray( oSettings, 0 );
		}
		
		
		/**
		 * Apply custom filtering functions
		 *  @param {object} oSettings dataTables settings object
		 *  @memberof DataTable#oApi
		 */
		function _fnFilterCustom( oSettings )
		{
			var afnFilters = DataTable.ext.afnFiltering;
			var aiFilterColumns = _fnGetColumns( oSettings, 'bSearchable' );
		
			for ( var i=0, iLen=afnFilters.length ; i<iLen ; i++ )
			{
				var iCorrector = 0;
				for ( var j=0, jLen=oSettings.aiDisplay.length ; j<jLen ; j++ )
				{
					var iDisIndex = oSettings.aiDisplay[j-iCorrector];
					var bTest = afnFilters[i](
						oSettings,
						_fnGetRowData( oSettings, iDisIndex, 'filter', aiFilterColumns ),
						iDisIndex
					);
					
					/* Check if we should use this row based on the filtering function */
					if ( !bTest )
					{
						oSettings.aiDisplay.splice( j-iCorrector, 1 );
						iCorrector++;
					}
				}
			}
		}
		
		
		/**
		 * Filter the table on a per-column basis
		 *  @param {object} oSettings dataTables settings object
		 *  @param {string} sInput string to filter on
		 *  @param {int} iColumn column to filter
		 *  @param {bool} bRegex treat search string as a regular expression or not
		 *  @param {bool} bSmart use smart filtering or not
		 *  @param {bool} bCaseInsensitive Do case insenstive matching or not
		 *  @memberof DataTable#oApi
		 */
		function _fnFilterColumn ( oSettings, sInput, iColumn, bRegex, bSmart, bCaseInsensitive )
		{
			if ( sInput === "" )
			{
				return;
			}
			
			var iIndexCorrector = 0;
			var rpSearch = _fnFilterCreateSearch( sInput, bRegex, bSmart, bCaseInsensitive );
			
			for ( var i=oSettings.aiDisplay.length-1 ; i>=0 ; i-- )
			{
				var sData = _fnDataToSearch( _fnGetCellData( oSettings, oSettings.aiDisplay[i], iColumn, 'filter' ),
					oSettings.aoColumns[iColumn].sType );
				if ( ! rpSearch.test( sData ) )
				{
					oSettings.aiDisplay.splice( i, 1 );
					iIndexCorrector++;
				}
			}
		}
		
		
		/**
		 * Filter the data table based on user input and draw the table
		 *  @param {object} oSettings dataTables settings object
		 *  @param {string} sInput string to filter on
		 *  @param {int} iForce optional - force a research of the master array (1) or not (undefined or 0)
		 *  @param {bool} bRegex treat as a regular expression or not
		 *  @param {bool} bSmart perform smart filtering or not
		 *  @param {bool} bCaseInsensitive Do case insenstive matching or not
		 *  @memberof DataTable#oApi
		 */
		function _fnFilter( oSettings, sInput, iForce, bRegex, bSmart, bCaseInsensitive )
		{
			var i;
			var rpSearch = _fnFilterCreateSearch( sInput, bRegex, bSmart, bCaseInsensitive );
			var oPrevSearch = oSettings.oPreviousSearch;
			
			/* Check if we are forcing or not - optional parameter */
			if ( !iForce )
			{
				iForce = 0;
			}
			
			/* Need to take account of custom filtering functions - always filter */
			if ( DataTable.ext.afnFiltering.length !== 0 )
			{
				iForce = 1;
			}
			
			/*
			 * If the input is blank - we want the full data set
			 */
			if ( sInput.length <= 0 )
			{
				oSettings.aiDisplay.splice( 0, oSettings.aiDisplay.length);
				oSettings.aiDisplay = oSettings.aiDisplayMaster.slice();
			}
			else
			{
				/*
				 * We are starting a new search or the new search string is smaller 
				 * then the old one (i.e. delete). Search from the master array
			 	 */
				if ( oSettings.aiDisplay.length == oSettings.aiDisplayMaster.length ||
					   oPrevSearch.sSearch.length > sInput.length || iForce == 1 ||
					   sInput.indexOf(oPrevSearch.sSearch) !== 0 )
				{
					/* Nuke the old display array - we are going to rebuild it */
					oSettings.aiDisplay.splice( 0, oSettings.aiDisplay.length);
					
					/* Force a rebuild of the search array */
					_fnBuildSearchArray( oSettings, 1 );
					
					/* Search through all records to populate the search array
					 * The the oSettings.aiDisplayMaster and asDataSearch arrays have 1 to 1 
					 * mapping
					 */
					for ( i=0 ; i<oSettings.aiDisplayMaster.length ; i++ )
					{
						if ( rpSearch.test(oSettings.asDataSearch[i]) )
						{
							oSettings.aiDisplay.push( oSettings.aiDisplayMaster[i] );
						}
					}
			  }
			  else
				{
			  	/* Using old search array - refine it - do it this way for speed
			  	 * Don't have to search the whole master array again
					 */
			  	var iIndexCorrector = 0;
			  	
			  	/* Search the current results */
			  	for ( i=0 ; i<oSettings.asDataSearch.length ; i++ )
					{
			  		if ( ! rpSearch.test(oSettings.asDataSearch[i]) )
						{
			  			oSettings.aiDisplay.splice( i-iIndexCorrector, 1 );
			  			iIndexCorrector++;
			  		}
			  	}
			  }
			}
		}
		
		
		/**
		 * Create an array which can be quickly search through
		 *  @param {object} oSettings dataTables settings object
		 *  @param {int} iMaster use the master data array - optional
		 *  @memberof DataTable#oApi
		 */
		function _fnBuildSearchArray ( oSettings, iMaster )
		{
			if ( !oSettings.oFeatures.bServerSide )
			{
				/* Clear out the old data */
				oSettings.asDataSearch = [];
		
				var aiFilterColumns = _fnGetColumns( oSettings, 'bSearchable' );
				var aiIndex = (iMaster===1) ?
				 	oSettings.aiDisplayMaster :
				 	oSettings.aiDisplay;
				
				for ( var i=0, iLen=aiIndex.length ; i<iLen ; i++ )
				{
					oSettings.asDataSearch[i] = _fnBuildSearchRow(
						oSettings,
						_fnGetRowData( oSettings, aiIndex[i], 'filter', aiFilterColumns )
					);
				}
			}
		}
		
		
		/**
		 * Create a searchable string from a single data row
		 *  @param {object} oSettings dataTables settings object
		 *  @param {array} aData Row data array to use for the data to search
		 *  @memberof DataTable#oApi
		 */
		function _fnBuildSearchRow( oSettings, aData )
		{
			var sSearch = aData.join('  ');
			
			/* If it looks like there is an HTML entity in the string, attempt to decode it */
			if ( sSearch.indexOf('&') !== -1 )
			{
				sSearch = $('<div>').html(sSearch).text();
			}
			
			// Strip newline characters
			return sSearch.replace( /[\n\r]/g, " " );
		}
		
		/**
		 * Build a regular expression object suitable for searching a table
		 *  @param {string} sSearch string to search for
		 *  @param {bool} bRegex treat as a regular expression or not
		 *  @param {bool} bSmart perform smart filtering or not
		 *  @param {bool} bCaseInsensitive Do case insensitive matching or not
		 *  @returns {RegExp} constructed object
		 *  @memberof DataTable#oApi
		 */
		function _fnFilterCreateSearch( sSearch, bRegex, bSmart, bCaseInsensitive )
		{
			var asSearch, sRegExpString;
			
			if ( bSmart )
			{
				/* Generate the regular expression to use. Something along the lines of:
				 * ^(?=.*?\bone\b)(?=.*?\btwo\b)(?=.*?\bthree\b).*$
				 */
				asSearch = bRegex ? sSearch.split( ' ' ) : _fnEscapeRegex( sSearch ).split( ' ' );
				sRegExpString = '^(?=.*?'+asSearch.join( ')(?=.*?' )+').*$';
				return new RegExp( sRegExpString, bCaseInsensitive ? "i" : "" );
			}
			else
			{
				sSearch = bRegex ? sSearch : _fnEscapeRegex( sSearch );
				return new RegExp( sSearch, bCaseInsensitive ? "i" : "" );
			}
		}
		
		
		/**
		 * Convert raw data into something that the user can search on
		 *  @param {string} sData data to be modified
		 *  @param {string} sType data type
		 *  @returns {string} search string
		 *  @memberof DataTable#oApi
		 */
		function _fnDataToSearch ( sData, sType )
		{
			if ( typeof DataTable.ext.ofnSearch[sType] === "function" )
			{
				return DataTable.ext.ofnSearch[sType]( sData );
			}
			else if ( sData === null )
			{
				return '';
			}
			else if ( sType == "html" )
			{
				return sData.replace(/[\r\n]/g," ").replace( /<.*?>/g, "" );
			}
			else if ( typeof sData === "string" )
			{
				return sData.replace(/[\r\n]/g," ");
			}
			return sData;
		}
		
		
		/**
		 * scape a string such that it can be used in a regular expression
		 *  @param {string} sVal string to escape
		 *  @returns {string} escaped string
		 *  @memberof DataTable#oApi
		 */
		function _fnEscapeRegex ( sVal )
		{
			var acEscape = [ '/', '.', '*', '+', '?', '|', '(', ')', '[', ']', '{', '}', '\\', '$', '^', '-' ];
			var reReplace = new RegExp( '(\\' + acEscape.join('|\\') + ')', 'g' );
			return sVal.replace(reReplace, '\\$1');
		}
		
		
		
		/**
		 * Generate the node required for the info display
		 *  @param {object} oSettings dataTables settings object
		 *  @returns {node} Information element
		 *  @memberof DataTable#oApi
		 */
		function _fnFeatureHtmlInfo ( oSettings )
		{
			var nInfo = document.createElement( 'div' );
			nInfo.className = oSettings.oClasses.sInfo;
			
			/* Actions that are to be taken once only for this feature */
			if ( !oSettings.aanFeatures.i )
			{
				/* Add draw callback */
				oSettings.aoDrawCallback.push( {
					"fn": _fnUpdateInfo,
					"sName": "information"
				} );
				
				/* Add id */
				nInfo.id = oSettings.sTableId+'_info';
			}
			oSettings.nTable.setAttribute( 'aria-describedby', oSettings.sTableId+'_info' );
			
			return nInfo;
		}
		
		
		/**
		 * Update the information elements in the display
		 *  @param {object} oSettings dataTables settings object
		 *  @memberof DataTable#oApi
		 */
		function _fnUpdateInfo ( oSettings )
		{
			/* Show information about the table */
			if ( !oSettings.oFeatures.bInfo || oSettings.aanFeatures.i.length === 0 )
			{
				return;
			}
			
			var
				oLang = oSettings.oLanguage,
				iStart = oSettings._iDisplayStart+1,
				iEnd = oSettings.fnDisplayEnd(),
				iMax = oSettings.fnRecordsTotal(),
				iTotal = oSettings.fnRecordsDisplay(),
				sOut;
			
			if ( iTotal === 0 && iTotal == iMax )
			{
				/* Empty record set */
				sOut = oLang.sInfoEmpty;
			}
			else if ( iTotal === 0 )
			{
				/* Empty record set after filtering */
				sOut = oLang.sInfoEmpty +' '+ oLang.sInfoFiltered;
			}
			else if ( iTotal == iMax )
			{
				/* Normal record set */
				sOut = oLang.sInfo;
			}
			else
			{
				/* Record set after filtering */
				sOut = oLang.sInfo +' '+ oLang.sInfoFiltered;
			}
		
			// Convert the macros
			sOut += oLang.sInfoPostFix;
			sOut = _fnInfoMacros( oSettings, sOut );
			
			if ( oLang.fnInfoCallback !== null )
			{
				sOut = oLang.fnInfoCallback.call( oSettings.oInstance, 
					oSettings, iStart, iEnd, iMax, iTotal, sOut );
			}
			
			var n = oSettings.aanFeatures.i;
			for ( var i=0, iLen=n.length ; i<iLen ; i++ )
			{
				$(n[i]).html( sOut );
			}
		}
		
		
		function _fnInfoMacros ( oSettings, str )
		{
			var
				iStart = oSettings._iDisplayStart+1,
				sStart = oSettings.fnFormatNumber( iStart ),
				iEnd = oSettings.fnDisplayEnd(),
				sEnd = oSettings.fnFormatNumber( iEnd ),
				iTotal = oSettings.fnRecordsDisplay(),
				sTotal = oSettings.fnFormatNumber( iTotal ),
				iMax = oSettings.fnRecordsTotal(),
				sMax = oSettings.fnFormatNumber( iMax );
		
			// When infinite scrolling, we are always starting at 1. _iDisplayStart is used only
			// internally
			if ( oSettings.oScroll.bInfinite )
			{
				sStart = oSettings.fnFormatNumber( 1 );
			}
		
			return str.
				replace('_START_', sStart).
				replace('_END_',   sEnd).
				replace('_TOTAL_', sTotal).
				replace('_MAX_',   sMax);
		}
		
		
		
		/**
		 * Draw the table for the first time, adding all required features
		 *  @param {object} oSettings dataTables settings object
		 *  @memberof DataTable#oApi
		 */
		function _fnInitialise ( oSettings )
		{
			var i, iLen, iAjaxStart=oSettings.iInitDisplayStart;
			
			/* Ensure that the table data is fully initialised */
			if ( oSettings.bInitialised === false )
			{
				setTimeout( function(){ _fnInitialise( oSettings ); }, 200 );
				return;
			}
			
			/* Show the display HTML options */
			_fnAddOptionsHtml( oSettings );
			
			/* Build and draw the header / footer for the table */
			_fnBuildHead( oSettings );
			_fnDrawHead( oSettings, oSettings.aoHeader );
			if ( oSettings.nTFoot )
			{
				_fnDrawHead( oSettings, oSettings.aoFooter );
			}
		
			/* Okay to show that something is going on now */
			_fnProcessingDisplay( oSettings, true );
			
			/* Calculate sizes for columns */
			if ( oSettings.oFeatures.bAutoWidth )
			{
				_fnCalculateColumnWidths( oSettings );
			}
			
			for ( i=0, iLen=oSettings.aoColumns.length ; i<iLen ; i++ )
			{
				if ( oSettings.aoColumns[i].sWidth !== null )
				{
					oSettings.aoColumns[i].nTh.style.width = _fnStringToCss( oSettings.aoColumns[i].sWidth );
				}
			}
			
			/* If there is default sorting required - let's do it. The sort function will do the
			 * drawing for us. Otherwise we draw the table regardless of the Ajax source - this allows
			 * the table to look initialised for Ajax sourcing data (show 'loading' message possibly)
			 */
			if ( oSettings.oFeatures.bSort )
			{
				_fnSort( oSettings );
			}
			else if ( oSettings.oFeatures.bFilter )
			{
				_fnFilterComplete( oSettings, oSettings.oPreviousSearch );
			}
			else
			{
				oSettings.aiDisplay = oSettings.aiDisplayMaster.slice();
				_fnCalculateEnd( oSettings );
				_fnDraw( oSettings );
			}
			
			/* if there is an ajax source load the data */
			if ( oSettings.sAjaxSource !== null && !oSettings.oFeatures.bServerSide )
			{
				var aoData = [];
				_fnServerParams( oSettings, aoData );
				oSettings.fnServerData.call( oSettings.oInstance, oSettings.sAjaxSource, aoData, function(json) {
					var aData = (oSettings.sAjaxDataProp !== "") ?
					 	_fnGetObjectDataFn( oSettings.sAjaxDataProp )(json) : json;
		
					/* Got the data - add it to the table */
					for ( i=0 ; i<aData.length ; i++ )
					{
						_fnAddData( oSettings, aData[i] );
					}
					
					/* Reset the init display for cookie saving. We've already done a filter, and
					 * therefore cleared it before. So we need to make it appear 'fresh'
					 */
					oSettings.iInitDisplayStart = iAjaxStart;
					
					if ( oSettings.oFeatures.bSort )
					{
						_fnSort( oSettings );
					}
					else
					{
						oSettings.aiDisplay = oSettings.aiDisplayMaster.slice();
						_fnCalculateEnd( oSettings );
						_fnDraw( oSettings );
					}
					
					_fnProcessingDisplay( oSettings, false );
					_fnInitComplete( oSettings, json );
				}, oSettings );
				return;
			}
			
			/* Server-side processing initialisation complete is done at the end of _fnDraw */
			if ( !oSettings.oFeatures.bServerSide )
			{
				_fnProcessingDisplay( oSettings, false );
				_fnInitComplete( oSettings );
			}
		}
		
		
		/**
		 * Draw the table for the first time, adding all required features
		 *  @param {object} oSettings dataTables settings object
		 *  @param {object} [json] JSON from the server that completed the table, if using Ajax source
		 *    with client-side processing (optional)
		 *  @memberof DataTable#oApi
		 */
		function _fnInitComplete ( oSettings, json )
		{
			oSettings._bInitComplete = true;
			_fnCallbackFire( oSettings, 'aoInitComplete', 'init', [oSettings, json] );
		}
		
		
		/**
		 * Language compatibility - when certain options are given, and others aren't, we
		 * need to duplicate the values over, in order to provide backwards compatibility
		 * with older language files.
		 *  @param {object} oSettings dataTables settings object
		 *  @memberof DataTable#oApi
		 */
		function _fnLanguageCompat( oLanguage )
		{
			var oDefaults = DataTable.defaults.oLanguage;
		
			/* Backwards compatibility - if there is no sEmptyTable given, then use the same as
			 * sZeroRecords - assuming that is given.
			 */
			if ( !oLanguage.sEmptyTable && oLanguage.sZeroRecords &&
				oDefaults.sEmptyTable === "No data available in table" )
			{
				_fnMap( oLanguage, oLanguage, 'sZeroRecords', 'sEmptyTable' );
			}
		
			/* Likewise with loading records */
			if ( !oLanguage.sLoadingRecords && oLanguage.sZeroRecords &&
				oDefaults.sLoadingRecords === "Loading..." )
			{
				_fnMap( oLanguage, oLanguage, 'sZeroRecords', 'sLoadingRecords' );
			}
		}
		
		
		
		/**
		 * Generate the node required for user display length changing
		 *  @param {object} oSettings dataTables settings object
		 *  @returns {node} Display length feature node
		 *  @memberof DataTable#oApi
		 */
		function _fnFeatureHtmlLength ( oSettings )
		{
			if ( oSettings.oScroll.bInfinite )
			{
				return null;
			}
			
			/* This can be overruled by not using the _MENU_ var/macro in the language variable */
			var sName = 'name="'+oSettings.sTableId+'_length"';
			var sStdMenu = '<select size="1" '+sName+'>';
			var i, iLen;
			var aLengthMenu = oSettings.aLengthMenu;
			
			if ( aLengthMenu.length == 2 && typeof aLengthMenu[0] === 'object' && 
					typeof aLengthMenu[1] === 'object' )
			{
				for ( i=0, iLen=aLengthMenu[0].length ; i<iLen ; i++ )
				{
					sStdMenu += '<option value="'+aLengthMenu[0][i]+'">'+aLengthMenu[1][i]+'</option>';
				}
			}
			else
			{
				for ( i=0, iLen=aLengthMenu.length ; i<iLen ; i++ )
				{
					sStdMenu += '<option value="'+aLengthMenu[i]+'">'+aLengthMenu[i]+'</option>';
				}
			}
			sStdMenu += '</select>';
			
			var nLength = document.createElement( 'div' );
			if ( !oSettings.aanFeatures.l )
			{
				nLength.id = oSettings.sTableId+'_length';
			}
			nLength.className = oSettings.oClasses.sLength;
			nLength.innerHTML = '<label>'+oSettings.oLanguage.sLengthMenu.replace( '_MENU_', sStdMenu )+'</label>';
			
			/*
			 * Set the length to the current display length - thanks to Andrea Pavlovic for this fix,
			 * and Stefan Skopnik for fixing the fix!
			 */
			$('select option[value="'+oSettings._iDisplayLength+'"]', nLength).attr("selected", true);
			
			$('select', nLength).bind( 'change.DT', function(e) {
				var iVal = $(this).val();
				
				/* Update all other length options for the new display */
				var n = oSettings.aanFeatures.l;
				for ( i=0, iLen=n.length ; i<iLen ; i++ )
				{
					if ( n[i] != this.parentNode )
					{
						$('select', n[i]).val( iVal );
					}
				}
				
				/* Redraw the table */
				oSettings._iDisplayLength = parseInt(iVal, 10);
				_fnCalculateEnd( oSettings );
				
				/* If we have space to show extra rows (backing up from the end point - then do so */
				if ( oSettings.fnDisplayEnd() == oSettings.fnRecordsDisplay() )
				{
					oSettings._iDisplayStart = oSettings.fnDisplayEnd() - oSettings._iDisplayLength;
					if ( oSettings._iDisplayStart < 0 )
					{
						oSettings._iDisplayStart = 0;
					}
				}
				
				if ( oSettings._iDisplayLength == -1 )
				{
					oSettings._iDisplayStart = 0;
				}
				
				_fnDraw( oSettings );
			} );
		
		
			$('select', nLength).attr('aria-controls', oSettings.sTableId);
			
			return nLength;
		}
		
		
		/**
		 * Recalculate the end point based on the start point
		 *  @param {object} oSettings dataTables settings object
		 *  @memberof DataTable#oApi
		 */
		function _fnCalculateEnd( oSettings )
		{
			if ( oSettings.oFeatures.bPaginate === false )
			{
				oSettings._iDisplayEnd = oSettings.aiDisplay.length;
			}
			else
			{
				/* Set the end point of the display - based on how many elements there are
				 * still to display
				 */
				if ( oSettings._iDisplayStart + oSettings._iDisplayLength > oSettings.aiDisplay.length ||
					   oSettings._iDisplayLength == -1 )
				{
					oSettings._iDisplayEnd = oSettings.aiDisplay.length;
				}
				else
				{
					oSettings._iDisplayEnd = oSettings._iDisplayStart + oSettings._iDisplayLength;
				}
			}
		}
		
		
		
		/* * * * * * * * * * * * * * * * * * * * * * * * * * * * * * * * * * * * * * * * * * * * * *
		 * Note that most of the paging logic is done in 
		 * DataTable.ext.oPagination
		 */
		
		/**
		 * Generate the node required for default pagination
		 *  @param {object} oSettings dataTables settings object
		 *  @returns {node} Pagination feature node
		 *  @memberof DataTable#oApi
		 */
		function _fnFeatureHtmlPaginate ( oSettings )
		{
			if ( oSettings.oScroll.bInfinite )
			{
				return null;
			}
			
			var nPaginate = document.createElement( 'div' );
			nPaginate.className = oSettings.oClasses.sPaging+oSettings.sPaginationType;
			
			DataTable.ext.oPagination[ oSettings.sPaginationType ].fnInit( oSettings, nPaginate, 
				function( oSettings ) {
					_fnCalculateEnd( oSettings );
					_fnDraw( oSettings );
				}
			);
			
			/* Add a draw callback for the pagination on first instance, to update the paging display */
			if ( !oSettings.aanFeatures.p )
			{
				oSettings.aoDrawCallback.push( {
					"fn": function( oSettings ) {
						DataTable.ext.oPagination[ oSettings.sPaginationType ].fnUpdate( oSettings, function( oSettings ) {
							_fnCalculateEnd( oSettings );
							_fnDraw( oSettings );
						} );
					},
					"sName": "pagination"
				} );
			}
			return nPaginate;
		}
		
		
		/**
		 * Alter the display settings to change the page
		 *  @param {object} oSettings dataTables settings object
		 *  @param {string|int} mAction Paging action to take: "first", "previous", "next" or "last"
		 *    or page number to jump to (integer)
		 *  @returns {bool} true page has changed, false - no change (no effect) eg 'first' on page 1
		 *  @memberof DataTable#oApi
		 */
		function _fnPageChange ( oSettings, mAction )
		{
			var iOldStart = oSettings._iDisplayStart;
			
			if ( typeof mAction === "number" )
			{
				oSettings._iDisplayStart = mAction * oSettings._iDisplayLength;
				if ( oSettings._iDisplayStart > oSettings.fnRecordsDisplay() )
				{
					oSettings._iDisplayStart = 0;
				}
			}
			else if ( mAction == "first" )
			{
				oSettings._iDisplayStart = 0;
			}
			else if ( mAction == "previous" )
			{
				oSettings._iDisplayStart = oSettings._iDisplayLength>=0 ?
					oSettings._iDisplayStart - oSettings._iDisplayLength :
					0;
				
				/* Correct for under-run */
				if ( oSettings._iDisplayStart < 0 )
				{
				  oSettings._iDisplayStart = 0;
				}
			}
			else if ( mAction == "next" )
			{
				if ( oSettings._iDisplayLength >= 0 )
				{
					/* Make sure we are not over running the display array */
					if ( oSettings._iDisplayStart + oSettings._iDisplayLength < oSettings.fnRecordsDisplay() )
					{
						oSettings._iDisplayStart += oSettings._iDisplayLength;
					}
				}
				else
				{
					oSettings._iDisplayStart = 0;
				}
			}
			else if ( mAction == "last" )
			{
				if ( oSettings._iDisplayLength >= 0 )
				{
					var iPages = parseInt( (oSettings.fnRecordsDisplay()-1) / oSettings._iDisplayLength, 10 ) + 1;
					oSettings._iDisplayStart = (iPages-1) * oSettings._iDisplayLength;
				}
				else
				{
					oSettings._iDisplayStart = 0;
				}
			}
			else
			{
				_fnLog( oSettings, 0, "Unknown paging action: "+mAction );
			}
			$(oSettings.oInstance).trigger('page', oSettings);
			
			return iOldStart != oSettings._iDisplayStart;
		}
		
		
		
		/**
		 * Generate the node required for the processing node
		 *  @param {object} oSettings dataTables settings object
		 *  @returns {node} Processing element
		 *  @memberof DataTable#oApi
		 */
		function _fnFeatureHtmlProcessing ( oSettings )
		{
			var nProcessing = document.createElement( 'div' );
			
			if ( !oSettings.aanFeatures.r )
			{
				nProcessing.id = oSettings.sTableId+'_processing';
			}
			nProcessing.innerHTML = oSettings.oLanguage.sProcessing;
			nProcessing.className = oSettings.oClasses.sProcessing;
			oSettings.nTable.parentNode.insertBefore( nProcessing, oSettings.nTable );
			
			return nProcessing;
		}
		
		
		/**
		 * Display or hide the processing indicator
		 *  @param {object} oSettings dataTables settings object
		 *  @param {bool} bShow Show the processing indicator (true) or not (false)
		 *  @memberof DataTable#oApi
		 */
		function _fnProcessingDisplay ( oSettings, bShow )
		{
			if ( oSettings.oFeatures.bProcessing )
			{
				var an = oSettings.aanFeatures.r;
				for ( var i=0, iLen=an.length ; i<iLen ; i++ )
				{
					an[i].style.visibility = bShow ? "visible" : "hidden";
				}
			}
		
			$(oSettings.oInstance).trigger('processing', [oSettings, bShow]);
		}
		
		
		
		/**
		 * Add any control elements for the table - specifically scrolling
		 *  @param {object} oSettings dataTables settings object
		 *  @returns {node} Node to add to the DOM
		 *  @memberof DataTable#oApi
		 */
		function _fnFeatureHtmlTable ( oSettings )
		{
			/* Check if scrolling is enabled or not - if not then leave the DOM unaltered */
			if ( oSettings.oScroll.sX === "" && oSettings.oScroll.sY === "" )
			{
				return oSettings.nTable;
			}
			
			/*
			 * The HTML structure that we want to generate in this function is:
			 *  div - nScroller
			 *    div - nScrollHead
			 *      div - nScrollHeadInner
			 *        table - nScrollHeadTable
			 *          thead - nThead
			 *    div - nScrollBody
			 *      table - oSettings.nTable
			 *        thead - nTheadSize
			 *        tbody - nTbody
			 *    div - nScrollFoot
			 *      div - nScrollFootInner
			 *        table - nScrollFootTable
			 *          tfoot - nTfoot
			 */
			var
			 	nScroller = document.createElement('div'),
			 	nScrollHead = document.createElement('div'),
			 	nScrollHeadInner = document.createElement('div'),
			 	nScrollBody = document.createElement('div'),
			 	nScrollFoot = document.createElement('div'),
			 	nScrollFootInner = document.createElement('div'),
			 	nScrollHeadTable = oSettings.nTable.cloneNode(false),
			 	nScrollFootTable = oSettings.nTable.cloneNode(false),
				nThead = oSettings.nTable.getElementsByTagName('thead')[0],
			 	nTfoot = oSettings.nTable.getElementsByTagName('tfoot').length === 0 ? null : 
					oSettings.nTable.getElementsByTagName('tfoot')[0],
				oClasses = oSettings.oClasses;
			
			nScrollHead.appendChild( nScrollHeadInner );
			nScrollFoot.appendChild( nScrollFootInner );
			nScrollBody.appendChild( oSettings.nTable );
			nScroller.appendChild( nScrollHead );
			nScroller.appendChild( nScrollBody );
			nScrollHeadInner.appendChild( nScrollHeadTable );
			nScrollHeadTable.appendChild( nThead );
			if ( nTfoot !== null )
			{
				nScroller.appendChild( nScrollFoot );
				nScrollFootInner.appendChild( nScrollFootTable );
				nScrollFootTable.appendChild( nTfoot );
			}
			
			nScroller.className = oClasses.sScrollWrapper;
			nScrollHead.className = oClasses.sScrollHead;
			nScrollHeadInner.className = oClasses.sScrollHeadInner;
			nScrollBody.className = oClasses.sScrollBody;
			nScrollFoot.className = oClasses.sScrollFoot;
			nScrollFootInner.className = oClasses.sScrollFootInner;
			
			if ( oSettings.oScroll.bAutoCss )
			{
				nScrollHead.style.overflow = "hidden";
				nScrollHead.style.position = "relative";
				nScrollFoot.style.overflow = "hidden";
				nScrollBody.style.overflow = "auto";
			}
			
			nScrollHead.style.border = "0";
			nScrollHead.style.width = "100%";
			nScrollFoot.style.border = "0";
			nScrollHeadInner.style.width = oSettings.oScroll.sXInner !== "" ?
				oSettings.oScroll.sXInner : "100%"; /* will be overwritten */
			
			/* Modify attributes to respect the clones */
			nScrollHeadTable.removeAttribute('id');
			nScrollHeadTable.style.marginLeft = "0";
			oSettings.nTable.style.marginLeft = "0";
			if ( nTfoot !== null )
			{
				nScrollFootTable.removeAttribute('id');
				nScrollFootTable.style.marginLeft = "0";
			}
			
			/* Move caption elements from the body to the header, footer or leave where it is
			 * depending on the configuration. Note that the DTD says there can be only one caption */
			var nCaption = $(oSettings.nTable).children('caption');
			if ( nCaption.length > 0 )
			{
				nCaption = nCaption[0];
				if ( nCaption._captionSide === "top" )
				{
					nScrollHeadTable.appendChild( nCaption );
				}
				else if ( nCaption._captionSide === "bottom" && nTfoot )
				{
					nScrollFootTable.appendChild( nCaption );
				}
			}
			
			/*
			 * Sizing
			 */
			/* When x-scrolling add the width and a scroller to move the header with the body */
			if ( oSettings.oScroll.sX !== "" )
			{
				nScrollHead.style.width = _fnStringToCss( oSettings.oScroll.sX );
				nScrollBody.style.width = _fnStringToCss( oSettings.oScroll.sX );
				
				if ( nTfoot !== null )
				{
					nScrollFoot.style.width = _fnStringToCss( oSettings.oScroll.sX );	
				}
				
				/* When the body is scrolled, then we also want to scroll the headers */
				$(nScrollBody).scroll( function (e) {
					nScrollHead.scrollLeft = this.scrollLeft;
					
					if ( nTfoot !== null )
					{
						nScrollFoot.scrollLeft = this.scrollLeft;
					}
				} );
			}
			
			/* When yscrolling, add the height */
			if ( oSettings.oScroll.sY !== "" )
			{
				nScrollBody.style.height = _fnStringToCss( oSettings.oScroll.sY );
			}
			
			/* Redraw - align columns across the tables */
			oSettings.aoDrawCallback.push( {
				"fn": _fnScrollDraw,
				"sName": "scrolling"
			} );
			
			/* Infinite scrolling event handlers */
			if ( oSettings.oScroll.bInfinite )
			{
				$(nScrollBody).scroll( function() {
					/* Use a blocker to stop scrolling from loading more data while other data is still loading */
					if ( !oSettings.bDrawing && $(this).scrollTop() !== 0 )
					{
						/* Check if we should load the next data set */
						if ( $(this).scrollTop() + $(this).height() > 
							$(oSettings.nTable).height() - oSettings.oScroll.iLoadGap )
						{
							/* Only do the redraw if we have to - we might be at the end of the data */
							if ( oSettings.fnDisplayEnd() < oSettings.fnRecordsDisplay() )
							{
								_fnPageChange( oSettings, 'next' );
								_fnCalculateEnd( oSettings );
								_fnDraw( oSettings );
							}
						}
					}
				} );
			}
			
			oSettings.nScrollHead = nScrollHead;
			oSettings.nScrollFoot = nScrollFoot;
			
			return nScroller;
		}
		
		
		/**
		 * Update the various tables for resizing. It's a bit of a pig this function, but
		 * basically the idea to:
		 *   1. Re-create the table inside the scrolling div
		 *   2. Take live measurements from the DOM
		 *   3. Apply the measurements
		 *   4. Clean up
		 *  @param {object} o dataTables settings object
		 *  @returns {node} Node to add to the DOM
		 *  @memberof DataTable#oApi
		 */
		function _fnScrollDraw ( o )
		{
			var
				nScrollHeadInner = o.nScrollHead.getElementsByTagName('div')[0],
				nScrollHeadTable = nScrollHeadInner.getElementsByTagName('table')[0],
				nScrollBody = o.nTable.parentNode,
				i, iLen, j, jLen, anHeadToSize, anHeadSizers, anFootSizers, anFootToSize, oStyle, iVis,
				nTheadSize, nTfootSize,
				iWidth, aApplied=[], iSanityWidth,
				nScrollFootInner = (o.nTFoot !== null) ? o.nScrollFoot.getElementsByTagName('div')[0] : null,
				nScrollFootTable = (o.nTFoot !== null) ? nScrollFootInner.getElementsByTagName('table')[0] : null,
				ie67 = o.oBrowser.bScrollOversize;
			
			/*
			 * 1. Re-create the table inside the scrolling div
			 */
			
			/* Remove the old minimised thead and tfoot elements in the inner table */
			$(o.nTable).children('thead, tfoot').remove();
		
			/* Clone the current header and footer elements and then place it into the inner table */
			nTheadSize = $(o.nTHead).clone()[0];
			o.nTable.insertBefore( nTheadSize, o.nTable.childNodes[0] );
			
			if ( o.nTFoot !== null )
			{
				nTfootSize = $(o.nTFoot).clone()[0];
				o.nTable.insertBefore( nTfootSize, o.nTable.childNodes[1] );
			}
			
			/*
			 * 2. Take live measurements from the DOM - do not alter the DOM itself!
			 */
			
			/* Remove old sizing and apply the calculated column widths
			 * Get the unique column headers in the newly created (cloned) header. We want to apply the
			 * calculated sizes to this header
			 */
			if ( o.oScroll.sX === "" )
			{
				nScrollBody.style.width = '100%';
				nScrollHeadInner.parentNode.style.width = '100%';
			}
			
			var nThs = _fnGetUniqueThs( o, nTheadSize );
			for ( i=0, iLen=nThs.length ; i<iLen ; i++ )
			{
				iVis = _fnVisibleToColumnIndex( o, i );
				nThs[i].style.width = o.aoColumns[iVis].sWidth;
			}
			
			if ( o.nTFoot !== null )
			{
				_fnApplyToChildren( function(n) {
					n.style.width = "";
				}, nTfootSize.getElementsByTagName('tr') );
			}
		
			// If scroll collapse is enabled, when we put the headers back into the body for sizing, we
			// will end up forcing the scrollbar to appear, making our measurements wrong for when we
			// then hide it (end of this function), so add the header height to the body scroller.
			if ( o.oScroll.bCollapse && o.oScroll.sY !== "" )
			{
				nScrollBody.style.height = (nScrollBody.offsetHeight + o.nTHead.offsetHeight)+"px";
			}
			
			/* Size the table as a whole */
			iSanityWidth = $(o.nTable).outerWidth();
			if ( o.oScroll.sX === "" )
			{
				/* No x scrolling */
				o.nTable.style.width = "100%";
				
				/* I know this is rubbish - but IE7 will make the width of the table when 100% include
				 * the scrollbar - which is shouldn't. When there is a scrollbar we need to take this
				 * into account.
				 */
				if ( ie67 && ($('tbody', nScrollBody).height() > nScrollBody.offsetHeight || 
					$(nScrollBody).css('overflow-y') == "scroll")  )
				{
					o.nTable.style.width = _fnStringToCss( $(o.nTable).outerWidth() - o.oScroll.iBarWidth);
				}
			}
			else
			{
				if ( o.oScroll.sXInner !== "" )
				{
					/* x scroll inner has been given - use it */
					o.nTable.style.width = _fnStringToCss(o.oScroll.sXInner);
				}
				else if ( iSanityWidth == $(nScrollBody).width() &&
				   $(nScrollBody).height() < $(o.nTable).height() )
				{
					/* There is y-scrolling - try to take account of the y scroll bar */
					o.nTable.style.width = _fnStringToCss( iSanityWidth-o.oScroll.iBarWidth );
					if ( $(o.nTable).outerWidth() > iSanityWidth-o.oScroll.iBarWidth )
					{
						/* Not possible to take account of it */
						o.nTable.style.width = _fnStringToCss( iSanityWidth );
					}
				}
				else
				{
					/* All else fails */
					o.nTable.style.width = _fnStringToCss( iSanityWidth );
				}
			}
			
			/* Recalculate the sanity width - now that we've applied the required width, before it was
			 * a temporary variable. This is required because the column width calculation is done
			 * before this table DOM is created.
			 */
			iSanityWidth = $(o.nTable).outerWidth();
			
			/* We want the hidden header to have zero height, so remove padding and borders. Then
			 * set the width based on the real headers
			 */
			anHeadToSize = o.nTHead.getElementsByTagName('tr');
			anHeadSizers = nTheadSize.getElementsByTagName('tr');
			
			_fnApplyToChildren( function(nSizer, nToSize) {
				oStyle = nSizer.style;
				oStyle.paddingTop = "0";
				oStyle.paddingBottom = "0";
				oStyle.borderTopWidth = "0";
				oStyle.borderBottomWidth = "0";
				oStyle.height = 0;
				
				iWidth = $(nSizer).width();
				nToSize.style.width = _fnStringToCss( iWidth );
				aApplied.push( iWidth );
			}, anHeadSizers, anHeadToSize );
			$(anHeadSizers).height(0);
			
			if ( o.nTFoot !== null )
			{
				/* Clone the current footer and then place it into the body table as a "hidden header" */
				anFootSizers = nTfootSize.getElementsByTagName('tr');
				anFootToSize = o.nTFoot.getElementsByTagName('tr');
				
				_fnApplyToChildren( function(nSizer, nToSize) {
					oStyle = nSizer.style;
					oStyle.paddingTop = "0";
					oStyle.paddingBottom = "0";
					oStyle.borderTopWidth = "0";
					oStyle.borderBottomWidth = "0";
					oStyle.height = 0;
					
					iWidth = $(nSizer).width();
					nToSize.style.width = _fnStringToCss( iWidth );
					aApplied.push( iWidth );
				}, anFootSizers, anFootToSize );
				$(anFootSizers).height(0);
			}
			
			/*
			 * 3. Apply the measurements
			 */
			
			/* "Hide" the header and footer that we used for the sizing. We want to also fix their width
			 * to what they currently are
			 */
			_fnApplyToChildren( function(nSizer) {
				nSizer.innerHTML = "";
				nSizer.style.width = _fnStringToCss( aApplied.shift() );
			}, anHeadSizers );
			
			if ( o.nTFoot !== null )
			{
				_fnApplyToChildren( function(nSizer) {
					nSizer.innerHTML = "";
					nSizer.style.width = _fnStringToCss( aApplied.shift() );
				}, anFootSizers );
			}
			
			/* Sanity check that the table is of a sensible width. If not then we are going to get
			 * misalignment - try to prevent this by not allowing the table to shrink below its min width
			 */
			if ( $(o.nTable).outerWidth() < iSanityWidth )
			{
				/* The min width depends upon if we have a vertical scrollbar visible or not */
				var iCorrection = ((nScrollBody.scrollHeight > nScrollBody.offsetHeight || 
					$(nScrollBody).css('overflow-y') == "scroll")) ?
						iSanityWidth+o.oScroll.iBarWidth : iSanityWidth;
				
				/* IE6/7 are a law unto themselves... */
				if ( ie67 && (nScrollBody.scrollHeight > 
					nScrollBody.offsetHeight || $(nScrollBody).css('overflow-y') == "scroll")  )
				{
					o.nTable.style.width = _fnStringToCss( iCorrection-o.oScroll.iBarWidth );
				}
				
				/* Apply the calculated minimum width to the table wrappers */
				nScrollBody.style.width = _fnStringToCss( iCorrection );
				nScrollHeadInner.parentNode.style.width = _fnStringToCss( iCorrection );
				
				if ( o.nTFoot !== null )
				{
					nScrollFootInner.parentNode.style.width = _fnStringToCss( iCorrection );
				}
				
				/* And give the user a warning that we've stopped the table getting too small */
				if ( o.oScroll.sX === "" )
				{
					_fnLog( o, 1, "The table cannot fit into the current element which will cause column"+
						" misalignment. The table has been drawn at its minimum possible width." );
				}
				else if ( o.oScroll.sXInner !== "" )
				{
					_fnLog( o, 1, "The table cannot fit into the current element which will cause column"+
						" misalignment. Increase the sScrollXInner value or remove it to allow automatic"+
						" calculation" );
				}
			}
			else
			{
				nScrollBody.style.width = _fnStringToCss( '100%' );
				nScrollHeadInner.parentNode.style.width = _fnStringToCss( '100%' );
				
				if ( o.nTFoot !== null )
				{
					nScrollFootInner.parentNode.style.width = _fnStringToCss( '100%' );
				}
			}
			
			
			/*
			 * 4. Clean up
			 */
			if ( o.oScroll.sY === "" )
			{
				/* IE7< puts a vertical scrollbar in place (when it shouldn't be) due to subtracting
				 * the scrollbar height from the visible display, rather than adding it on. We need to
				 * set the height in order to sort this. Don't want to do it in any other browsers.
				 */
				if ( ie67 )
				{
					nScrollBody.style.height = _fnStringToCss( o.nTable.offsetHeight+o.oScroll.iBarWidth );
				}
			}
			
			if ( o.oScroll.sY !== "" && o.oScroll.bCollapse )
			{
				nScrollBody.style.height = _fnStringToCss( o.oScroll.sY );
				
				var iExtra = (o.oScroll.sX !== "" && o.nTable.offsetWidth > nScrollBody.offsetWidth) ?
				 	o.oScroll.iBarWidth : 0;
				if ( o.nTable.offsetHeight < nScrollBody.offsetHeight )
				{
					nScrollBody.style.height = _fnStringToCss( o.nTable.offsetHeight+iExtra );
				}
			}
			
			/* Finally set the width's of the header and footer tables */
			var iOuterWidth = $(o.nTable).outerWidth();
			nScrollHeadTable.style.width = _fnStringToCss( iOuterWidth );
			nScrollHeadInner.style.width = _fnStringToCss( iOuterWidth );
		
			// Figure out if there are scrollbar present - if so then we need a the header and footer to
			// provide a bit more space to allow "overflow" scrolling (i.e. past the scrollbar)
			var bScrolling = $(o.nTable).height() > nScrollBody.clientHeight || $(nScrollBody).css('overflow-y') == "scroll";
			nScrollHeadInner.style.paddingRight = bScrolling ? o.oScroll.iBarWidth+"px" : "0px";
			
			if ( o.nTFoot !== null )
			{
				nScrollFootTable.style.width = _fnStringToCss( iOuterWidth );
				nScrollFootInner.style.width = _fnStringToCss( iOuterWidth );
				nScrollFootInner.style.paddingRight = bScrolling ? o.oScroll.iBarWidth+"px" : "0px";
			}
		
			/* Adjust the position of the header in case we loose the y-scrollbar */
			$(nScrollBody).scroll();
			
			/* If sorting or filtering has occurred, jump the scrolling back to the top */
			if ( o.bSorted || o.bFiltered )
			{
				nScrollBody.scrollTop = 0;
			}
		}
		
		
		/**
		 * Apply a given function to the display child nodes of an element array (typically
		 * TD children of TR rows
		 *  @param {function} fn Method to apply to the objects
		 *  @param array {nodes} an1 List of elements to look through for display children
		 *  @param array {nodes} an2 Another list (identical structure to the first) - optional
		 *  @memberof DataTable#oApi
		 */
		function _fnApplyToChildren( fn, an1, an2 )
		{
			for ( var i=0, iLen=an1.length ; i<iLen ; i++ )
			{
				for ( var j=0, jLen=an1[i].childNodes.length ; j<jLen ; j++ )
				{
					if ( an1[i].childNodes[j].nodeType == 1 )
					{
						if ( an2 )
						{
							fn( an1[i].childNodes[j], an2[i].childNodes[j] );
						}
						else
						{
							fn( an1[i].childNodes[j] );
						}
					}
				}
			}
		}
		
		
		
		/**
		 * Convert a CSS unit width to pixels (e.g. 2em)
		 *  @param {string} sWidth width to be converted
		 *  @param {node} nParent parent to get the with for (required for relative widths) - optional
		 *  @returns {int} iWidth width in pixels
		 *  @memberof DataTable#oApi
		 */
		function _fnConvertToWidth ( sWidth, nParent )
		{
			if ( !sWidth || sWidth === null || sWidth === '' )
			{
				return 0;
			}
			
			if ( !nParent )
			{
				nParent = document.getElementsByTagName('body')[0];
			}
			
			var iWidth;
			var nTmp = document.createElement( "div" );
			nTmp.style.width = _fnStringToCss( sWidth );
			
			nParent.appendChild( nTmp );
			iWidth = nTmp.offsetWidth;
			nParent.removeChild( nTmp );
			
			return ( iWidth );
		}
		
		
		/**
		 * Calculate the width of columns for the table
		 *  @param {object} oSettings dataTables settings object
		 *  @memberof DataTable#oApi
		 */
		function _fnCalculateColumnWidths ( oSettings )
		{
			var iTableWidth = oSettings.nTable.offsetWidth;
			var iUserInputs = 0;
			var iTmpWidth;
			var iVisibleColumns = 0;
			var iColums = oSettings.aoColumns.length;
			var i, iIndex, iCorrector, iWidth;
			var oHeaders = $('th', oSettings.nTHead);
			var widthAttr = oSettings.nTable.getAttribute('width');
			
			/* Convert any user input sizes into pixel sizes */
			for ( i=0 ; i<iColums ; i++ )
			{
				if ( oSettings.aoColumns[i].bVisible )
				{
					iVisibleColumns++;
					
					if ( oSettings.aoColumns[i].sWidth !== null )
					{
						iTmpWidth = _fnConvertToWidth( oSettings.aoColumns[i].sWidthOrig, 
							oSettings.nTable.parentNode );
						if ( iTmpWidth !== null )
						{
							oSettings.aoColumns[i].sWidth = _fnStringToCss( iTmpWidth );
						}
							
						iUserInputs++;
					}
				}
			}
			
			/* If the number of columns in the DOM equals the number that we have to process in 
			 * DataTables, then we can use the offsets that are created by the web-browser. No custom 
			 * sizes can be set in order for this to happen, nor scrolling used
			 */
			if ( iColums == oHeaders.length && iUserInputs === 0 && iVisibleColumns == iColums &&
				oSettings.oScroll.sX === "" && oSettings.oScroll.sY === "" )
			{
				for ( i=0 ; i<oSettings.aoColumns.length ; i++ )
				{
					iTmpWidth = $(oHeaders[i]).width();
					if ( iTmpWidth !== null )
					{
						oSettings.aoColumns[i].sWidth = _fnStringToCss( iTmpWidth );
					}
				}
			}
			else
			{
				/* Otherwise we are going to have to do some calculations to get the width of each column.
				 * Construct a 1 row table with the widest node in the data, and any user defined widths,
				 * then insert it into the DOM and allow the browser to do all the hard work of
				 * calculating table widths.
				 */
				var
					nCalcTmp = oSettings.nTable.cloneNode( false ),
					nTheadClone = oSettings.nTHead.cloneNode(true),
					nBody = document.createElement( 'tbody' ),
					nTr = document.createElement( 'tr' ),
					nDivSizing;
				
				nCalcTmp.removeAttribute( "id" );
				nCalcTmp.appendChild( nTheadClone );
				if ( oSettings.nTFoot !== null )
				{
					nCalcTmp.appendChild( oSettings.nTFoot.cloneNode(true) );
					_fnApplyToChildren( function(n) {
						n.style.width = "";
					}, nCalcTmp.getElementsByTagName('tr') );
				}
				
				nCalcTmp.appendChild( nBody );
				nBody.appendChild( nTr );
				
				/* Remove any sizing that was previously applied by the styles */
				var jqColSizing = $('thead th', nCalcTmp);
				if ( jqColSizing.length === 0 )
				{
					jqColSizing = $('tbody tr:eq(0)>td', nCalcTmp);
				}
		
				/* Apply custom sizing to the cloned header */
				var nThs = _fnGetUniqueThs( oSettings, nTheadClone );
				iCorrector = 0;
				for ( i=0 ; i<iColums ; i++ )
				{
					var oColumn = oSettings.aoColumns[i];
					if ( oColumn.bVisible && oColumn.sWidthOrig !== null && oColumn.sWidthOrig !== "" )
					{
						nThs[i-iCorrector].style.width = _fnStringToCss( oColumn.sWidthOrig );
					}
					else if ( oColumn.bVisible )
					{
						nThs[i-iCorrector].style.width = "";
					}
					else
					{
						iCorrector++;
					}
				}
		
				/* Find the biggest td for each column and put it into the table */
				for ( i=0 ; i<iColums ; i++ )
				{
					if ( oSettings.aoColumns[i].bVisible )
					{
						var nTd = _fnGetWidestNode( oSettings, i );
						if ( nTd !== null )
						{
							nTd = nTd.cloneNode(true);
							if ( oSettings.aoColumns[i].sContentPadding !== "" )
							{
								nTd.innerHTML += oSettings.aoColumns[i].sContentPadding;
							}
							nTr.appendChild( nTd );
						}
					}
				}
				
				/* Build the table and 'display' it */
				var nWrapper = oSettings.nTable.parentNode;
				nWrapper.appendChild( nCalcTmp );
				
				/* When scrolling (X or Y) we want to set the width of the table as appropriate. However,
				 * when not scrolling leave the table width as it is. This results in slightly different,
				 * but I think correct behaviour
				 */
				if ( oSettings.oScroll.sX !== "" && oSettings.oScroll.sXInner !== "" )
				{
					nCalcTmp.style.width = _fnStringToCss(oSettings.oScroll.sXInner);
				}
				else if ( oSettings.oScroll.sX !== "" )
				{
					nCalcTmp.style.width = "";
					if ( $(nCalcTmp).width() < nWrapper.offsetWidth )
					{
						nCalcTmp.style.width = _fnStringToCss( nWrapper.offsetWidth );
					}
				}
				else if ( oSettings.oScroll.sY !== "" )
				{
					nCalcTmp.style.width = _fnStringToCss( nWrapper.offsetWidth );
				}
				else if ( widthAttr )
				{
					nCalcTmp.style.width = _fnStringToCss( widthAttr );
				}
				nCalcTmp.style.visibility = "hidden";
				
				/* Scrolling considerations */
				_fnScrollingWidthAdjust( oSettings, nCalcTmp );
				
				/* Read the width's calculated by the browser and store them for use by the caller. We
				 * first of all try to use the elements in the body, but it is possible that there are
				 * no elements there, under which circumstances we use the header elements
				 */
				var oNodes = $("tbody tr:eq(0)", nCalcTmp).children();
				if ( oNodes.length === 0 )
				{
					oNodes = _fnGetUniqueThs( oSettings, $('thead', nCalcTmp)[0] );
				}
		
				/* Browsers need a bit of a hand when a width is assigned to any columns when 
				 * x-scrolling as they tend to collapse the table to the min-width, even if
				 * we sent the column widths. So we need to keep track of what the table width
				 * should be by summing the user given values, and the automatic values
				 */
				if ( oSettings.oScroll.sX !== "" )
				{
					var iTotal = 0;
					iCorrector = 0;
					for ( i=0 ; i<oSettings.aoColumns.length ; i++ )
					{
						if ( oSettings.aoColumns[i].bVisible )
						{
							if ( oSettings.aoColumns[i].sWidthOrig === null )
							{
								iTotal += $(oNodes[iCorrector]).outerWidth();
							}
							else
							{
								iTotal += parseInt(oSettings.aoColumns[i].sWidth.replace('px',''), 10) +
									($(oNodes[iCorrector]).outerWidth() - $(oNodes[iCorrector]).width());
							}
							iCorrector++;
						}
					}
					
					nCalcTmp.style.width = _fnStringToCss( iTotal );
					oSettings.nTable.style.width = _fnStringToCss( iTotal );
				}
		
				iCorrector = 0;
				for ( i=0 ; i<oSettings.aoColumns.length ; i++ )
				{
					if ( oSettings.aoColumns[i].bVisible )
					{
						iWidth = $(oNodes[iCorrector]).width();
						if ( iWidth !== null && iWidth > 0 )
						{
							oSettings.aoColumns[i].sWidth = _fnStringToCss( iWidth );
						}
						iCorrector++;
					}
				}
		
				var cssWidth = $(nCalcTmp).css('width');
				oSettings.nTable.style.width = (cssWidth.indexOf('%') !== -1) ?
				    cssWidth : _fnStringToCss( $(nCalcTmp).outerWidth() );
				nCalcTmp.parentNode.removeChild( nCalcTmp );
			}
		
			if ( widthAttr )
			{
				oSettings.nTable.style.width = _fnStringToCss( widthAttr );
			}
		}
		
		
		/**
		 * Adjust a table's width to take account of scrolling
		 *  @param {object} oSettings dataTables settings object
		 *  @param {node} n table node
		 *  @memberof DataTable#oApi
		 */
		function _fnScrollingWidthAdjust ( oSettings, n )
		{
			if ( oSettings.oScroll.sX === "" && oSettings.oScroll.sY !== "" )
			{
				/* When y-scrolling only, we want to remove the width of the scroll bar so the table
				 * + scroll bar will fit into the area avaialble.
				 */
				var iOrigWidth = $(n).width();
				n.style.width = _fnStringToCss( $(n).outerWidth()-oSettings.oScroll.iBarWidth );
			}
			else if ( oSettings.oScroll.sX !== "" )
			{
				/* When x-scrolling both ways, fix the table at it's current size, without adjusting */
				n.style.width = _fnStringToCss( $(n).outerWidth() );
			}
		}
		
		
		/**
		 * Get the widest node
		 *  @param {object} oSettings dataTables settings object
		 *  @param {int} iCol column of interest
		 *  @returns {string} max string length for each column
		 *  @memberof DataTable#oApi
		 */
		function _fnGetWidestNode( oSettings, iCol )
		{
			var iMaxIndex = _fnGetMaxLenString( oSettings, iCol );
			if ( iMaxIndex < 0 )
			{
				return null;
			}
		
			if ( oSettings.aoData[iMaxIndex].nTr === null )
			{
				var n = document.createElement('td');
				n.innerHTML = _fnGetCellData( oSettings, iMaxIndex, iCol, '' );
				return n;
			}
			return _fnGetTdNodes(oSettings, iMaxIndex)[iCol];
		}
		
		
		/**
		 * Get the maximum strlen for each data column
		 *  @param {object} oSettings dataTables settings object
		 *  @param {int} iCol column of interest
		 *  @returns {string} max string length for each column
		 *  @memberof DataTable#oApi
		 */
		function _fnGetMaxLenString( oSettings, iCol )
		{
			var iMax = -1;
			var iMaxIndex = -1;
			
			for ( var i=0 ; i<oSettings.aoData.length ; i++ )
			{
				var s = _fnGetCellData( oSettings, i, iCol, 'display' )+"";
				s = s.replace( /<.*?>/g, "" );
				if ( s.length > iMax )
				{
					iMax = s.length;
					iMaxIndex = i;
				}
			}
			
			return iMaxIndex;
		}
		
		
		/**
		 * Append a CSS unit (only if required) to a string
		 *  @param {array} aArray1 first array
		 *  @param {array} aArray2 second array
		 *  @returns {int} 0 if match, 1 if length is different, 2 if no match
		 *  @memberof DataTable#oApi
		 */
		function _fnStringToCss( s )
		{
			if ( s === null )
			{
				return "0px";
			}
			
			if ( typeof s == 'number' )
			{
				if ( s < 0 )
				{
					return "0px";
				}
				return s+"px";
			}
			
			/* Check if the last character is not 0-9 */
			var c = s.charCodeAt( s.length-1 );
			if (c < 0x30 || c > 0x39)
			{
				return s;
			}
			return s+"px";
		}
		
		
		/**
		 * Get the width of a scroll bar in this browser being used
		 *  @returns {int} width in pixels
		 *  @memberof DataTable#oApi
		 */
		function _fnScrollBarWidth ()
		{  
			var inner = document.createElement('p');
			var style = inner.style;
			style.width = "100%";
			style.height = "200px";
			style.padding = "0px";
			
			var outer = document.createElement('div');
			style = outer.style;
			style.position = "absolute";
			style.top = "0px";
			style.left = "0px";
			style.visibility = "hidden";
			style.width = "200px";
			style.height = "150px";
			style.padding = "0px";
			style.overflow = "hidden";
			outer.appendChild(inner);
			
			document.body.appendChild(outer);
			var w1 = inner.offsetWidth;
			outer.style.overflow = 'scroll';
			var w2 = inner.offsetWidth;
			if ( w1 == w2 )
			{
				w2 = outer.clientWidth;
			}
			
			document.body.removeChild(outer);
			return (w1 - w2);  
		}
		
		
		
		/**
		 * Change the order of the table
		 *  @param {object} oSettings dataTables settings object
		 *  @param {bool} bApplyClasses optional - should we apply classes or not
		 *  @memberof DataTable#oApi
		 */
		function _fnSort ( oSettings, bApplyClasses )
		{
			var
				i, iLen, j, jLen, k, kLen,
				sDataType, nTh,
				aaSort = [],
			 	aiOrig = [],
				oSort = DataTable.ext.oSort,
				aoData = oSettings.aoData,
				aoColumns = oSettings.aoColumns,
				oAria = oSettings.oLanguage.oAria;
			
			/* No sorting required if server-side or no sorting array */
			if ( !oSettings.oFeatures.bServerSide && 
				(oSettings.aaSorting.length !== 0 || oSettings.aaSortingFixed !== null) )
			{
				aaSort = ( oSettings.aaSortingFixed !== null ) ?
					oSettings.aaSortingFixed.concat( oSettings.aaSorting ) :
					oSettings.aaSorting.slice();
				
				/* If there is a sorting data type, and a function belonging to it, then we need to
				 * get the data from the developer's function and apply it for this column
				 */
				for ( i=0 ; i<aaSort.length ; i++ )
				{
					var iColumn = aaSort[i][0];
					var iVisColumn = _fnColumnIndexToVisible( oSettings, iColumn );
					sDataType = oSettings.aoColumns[ iColumn ].sSortDataType;
					if ( DataTable.ext.afnSortData[sDataType] )
					{
						var aData = DataTable.ext.afnSortData[sDataType].call( 
							oSettings.oInstance, oSettings, iColumn, iVisColumn
						);
						if ( aData.length === aoData.length )
						{
							for ( j=0, jLen=aoData.length ; j<jLen ; j++ )
							{
								_fnSetCellData( oSettings, j, iColumn, aData[j] );
							}
						}
						else
						{
							_fnLog( oSettings, 0, "Returned data sort array (col "+iColumn+") is the wrong length" );
						}
					}
				}
				
				/* Create a value - key array of the current row positions such that we can use their
				 * current position during the sort, if values match, in order to perform stable sorting
				 */
				for ( i=0, iLen=oSettings.aiDisplayMaster.length ; i<iLen ; i++ )
				{
					aiOrig[ oSettings.aiDisplayMaster[i] ] = i;
				}
		
				/* Build an internal data array which is specific to the sort, so we can get and prep
				 * the data to be sorted only once, rather than needing to do it every time the sorting
				 * function runs. This make the sorting function a very simple comparison
				 */
				var iSortLen = aaSort.length;
				var fnSortFormat, aDataSort;
				for ( i=0, iLen=aoData.length ; i<iLen ; i++ )
				{
					for ( j=0 ; j<iSortLen ; j++ )
					{
						aDataSort = aoColumns[ aaSort[j][0] ].aDataSort;
		
						for ( k=0, kLen=aDataSort.length ; k<kLen ; k++ )
						{
							sDataType = aoColumns[ aDataSort[k] ].sType;
							fnSortFormat = oSort[ (sDataType ? sDataType : 'string')+"-pre" ];
							
							aoData[i]._aSortData[ aDataSort[k] ] = fnSortFormat ?
								fnSortFormat( _fnGetCellData( oSettings, i, aDataSort[k], 'sort' ) ) :
								_fnGetCellData( oSettings, i, aDataSort[k], 'sort' );
						}
					}
				}
				
				/* Do the sort - here we want multi-column sorting based on a given data source (column)
				 * and sorting function (from oSort) in a certain direction. It's reasonably complex to
				 * follow on it's own, but this is what we want (example two column sorting):
				 *  fnLocalSorting = function(a,b){
				 *  	var iTest;
				 *  	iTest = oSort['string-asc']('data11', 'data12');
				 *  	if (iTest !== 0)
				 *  		return iTest;
				 *    iTest = oSort['numeric-desc']('data21', 'data22');
				 *    if (iTest !== 0)
				 *  		return iTest;
				 *  	return oSort['numeric-asc']( aiOrig[a], aiOrig[b] );
				 *  }
				 * Basically we have a test for each sorting column, if the data in that column is equal,
				 * test the next column. If all columns match, then we use a numeric sort on the row 
				 * positions in the original data array to provide a stable sort.
				 */
				oSettings.aiDisplayMaster.sort( function ( a, b ) {
					var k, l, lLen, iTest, aDataSort, sDataType;
					for ( k=0 ; k<iSortLen ; k++ )
					{
						aDataSort = aoColumns[ aaSort[k][0] ].aDataSort;
		
						for ( l=0, lLen=aDataSort.length ; l<lLen ; l++ )
						{
							sDataType = aoColumns[ aDataSort[l] ].sType;
							
							iTest = oSort[ (sDataType ? sDataType : 'string')+"-"+aaSort[k][1] ](
								aoData[a]._aSortData[ aDataSort[l] ],
								aoData[b]._aSortData[ aDataSort[l] ]
							);
						
							if ( iTest !== 0 )
							{
								return iTest;
							}
						}
					}
					
					return oSort['numeric-asc']( aiOrig[a], aiOrig[b] );
				} );
			}
			
			/* Alter the sorting classes to take account of the changes */
			if ( (bApplyClasses === undefined || bApplyClasses) && !oSettings.oFeatures.bDeferRender )
			{
				_fnSortingClasses( oSettings );
			}
		
			for ( i=0, iLen=oSettings.aoColumns.length ; i<iLen ; i++ )
			{
				var sTitle = aoColumns[i].sTitle.replace( /<.*?>/g, "" );
				nTh = aoColumns[i].nTh;
				nTh.removeAttribute('aria-sort');
				nTh.removeAttribute('aria-label');
				
				/* In ARIA only the first sorting column can be marked as sorting - no multi-sort option */
				if ( aoColumns[i].bSortable )
				{
					if ( aaSort.length > 0 && aaSort[0][0] == i )
					{
						nTh.setAttribute('aria-sort', aaSort[0][1]=="asc" ? "ascending" : "descending" );
						
						var nextSort = (aoColumns[i].asSorting[ aaSort[0][2]+1 ]) ? 
							aoColumns[i].asSorting[ aaSort[0][2]+1 ] : aoColumns[i].asSorting[0];
						nTh.setAttribute('aria-label', sTitle+
							(nextSort=="asc" ? oAria.sSortAscending : oAria.sSortDescending) );
					}
					else
					{
						nTh.setAttribute('aria-label', sTitle+
							(aoColumns[i].asSorting[0]=="asc" ? oAria.sSortAscending : oAria.sSortDescending) );
					}
				}
				else
				{
					nTh.setAttribute('aria-label', sTitle);
				}
			}
			
			/* Tell the draw function that we have sorted the data */
			oSettings.bSorted = true;
			$(oSettings.oInstance).trigger('sort', oSettings);
			
			/* Copy the master data into the draw array and re-draw */
			if ( oSettings.oFeatures.bFilter )
			{
				/* _fnFilter() will redraw the table for us */
				_fnFilterComplete( oSettings, oSettings.oPreviousSearch, 1 );
			}
			else
			{
				oSettings.aiDisplay = oSettings.aiDisplayMaster.slice();
				oSettings._iDisplayStart = 0; /* reset display back to page 0 */
				_fnCalculateEnd( oSettings );
				_fnDraw( oSettings );
			}
		}
		
		
		/**
		 * Attach a sort handler (click) to a node
		 *  @param {object} oSettings dataTables settings object
		 *  @param {node} nNode node to attach the handler to
		 *  @param {int} iDataIndex column sorting index
		 *  @param {function} [fnCallback] callback function
		 *  @memberof DataTable#oApi
		 */
		function _fnSortAttachListener ( oSettings, nNode, iDataIndex, fnCallback )
		{
			_fnBindAction( nNode, {}, function (e) {
				/* If the column is not sortable - don't to anything */
				if ( oSettings.aoColumns[iDataIndex].bSortable === false )
				{
					return;
				}
				
				/*
				 * This is a little bit odd I admit... I declare a temporary function inside the scope of
				 * _fnBuildHead and the click handler in order that the code presented here can be used 
				 * twice - once for when bProcessing is enabled, and another time for when it is 
				 * disabled, as we need to perform slightly different actions.
				 *   Basically the issue here is that the Javascript engine in modern browsers don't 
				 * appear to allow the rendering engine to update the display while it is still executing
				 * it's thread (well - it does but only after long intervals). This means that the 
				 * 'processing' display doesn't appear for a table sort. To break the js thread up a bit
				 * I force an execution break by using setTimeout - but this breaks the expected 
				 * thread continuation for the end-developer's point of view (their code would execute
				 * too early), so we only do it when we absolutely have to.
				 */
				var fnInnerSorting = function () {
					var iColumn, iNextSort;
					
					/* If the shift key is pressed then we are multiple column sorting */
					if ( e.shiftKey )
					{
						/* Are we already doing some kind of sort on this column? */
						var bFound = false;
						for ( var i=0 ; i<oSettings.aaSorting.length ; i++ )
						{
							if ( oSettings.aaSorting[i][0] == iDataIndex )
							{
								bFound = true;
								iColumn = oSettings.aaSorting[i][0];
								iNextSort = oSettings.aaSorting[i][2]+1;
								
								if ( !oSettings.aoColumns[iColumn].asSorting[iNextSort] )
								{
									/* Reached the end of the sorting options, remove from multi-col sort */
									oSettings.aaSorting.splice( i, 1 );
								}
								else
								{
									/* Move onto next sorting direction */
									oSettings.aaSorting[i][1] = oSettings.aoColumns[iColumn].asSorting[iNextSort];
									oSettings.aaSorting[i][2] = iNextSort;
								}
								break;
							}
						}
						
						/* No sort yet - add it in */
						if ( bFound === false )
						{
							oSettings.aaSorting.push( [ iDataIndex, 
								oSettings.aoColumns[iDataIndex].asSorting[0], 0 ] );
						}
					}
					else
					{
						/* If no shift key then single column sort */
						if ( oSettings.aaSorting.length == 1 && oSettings.aaSorting[0][0] == iDataIndex )
						{
							iColumn = oSettings.aaSorting[0][0];
							iNextSort = oSettings.aaSorting[0][2]+1;
							if ( !oSettings.aoColumns[iColumn].asSorting[iNextSort] )
							{
								iNextSort = 0;
							}
							oSettings.aaSorting[0][1] = oSettings.aoColumns[iColumn].asSorting[iNextSort];
							oSettings.aaSorting[0][2] = iNextSort;
						}
						else
						{
							oSettings.aaSorting.splice( 0, oSettings.aaSorting.length );
							oSettings.aaSorting.push( [ iDataIndex, 
								oSettings.aoColumns[iDataIndex].asSorting[0], 0 ] );
						}
					}
					
					/* Run the sort */
					_fnSort( oSettings );
				}; /* /fnInnerSorting */
				
				if ( !oSettings.oFeatures.bProcessing )
				{
					fnInnerSorting();
				}
				else
				{
					_fnProcessingDisplay( oSettings, true );
					setTimeout( function() {
						fnInnerSorting();
						if ( !oSettings.oFeatures.bServerSide )
						{
							_fnProcessingDisplay( oSettings, false );
						}
					}, 0 );
				}
				
				/* Call the user specified callback function - used for async user interaction */
				if ( typeof fnCallback == 'function' )
				{
					fnCallback( oSettings );
				}
			} );
		}
		
		
		/**
		 * Set the sorting classes on the header, Note: it is safe to call this function 
		 * when bSort and bSortClasses are false
		 *  @param {object} oSettings dataTables settings object
		 *  @memberof DataTable#oApi
		 */
		function _fnSortingClasses( oSettings )
		{
			var i, iLen, j, jLen, iFound;
			var aaSort, sClass;
			var iColumns = oSettings.aoColumns.length;
			var oClasses = oSettings.oClasses;
			
			for ( i=0 ; i<iColumns ; i++ )
			{
				if ( oSettings.aoColumns[i].bSortable )
				{
					$(oSettings.aoColumns[i].nTh).removeClass( oClasses.sSortAsc +" "+ oClasses.sSortDesc +
						" "+ oSettings.aoColumns[i].sSortingClass );
				}
			}
			
			if ( oSettings.aaSortingFixed !== null )
			{
				aaSort = oSettings.aaSortingFixed.concat( oSettings.aaSorting );
			}
			else
			{
				aaSort = oSettings.aaSorting.slice();
			}
			
			/* Apply the required classes to the header */
			for ( i=0 ; i<oSettings.aoColumns.length ; i++ )
			{
				if ( oSettings.aoColumns[i].bSortable )
				{
					sClass = oSettings.aoColumns[i].sSortingClass;
					iFound = -1;
					for ( j=0 ; j<aaSort.length ; j++ )
					{
						if ( aaSort[j][0] == i )
						{
							sClass = ( aaSort[j][1] == "asc" ) ?
								oClasses.sSortAsc : oClasses.sSortDesc;
							iFound = j;
							break;
						}
					}
					$(oSettings.aoColumns[i].nTh).addClass( sClass );
					
					if ( oSettings.bJUI )
					{
						/* jQuery UI uses extra markup */
						var jqSpan = $("span."+oClasses.sSortIcon,  oSettings.aoColumns[i].nTh);
						jqSpan.removeClass(oClasses.sSortJUIAsc +" "+ oClasses.sSortJUIDesc +" "+ 
							oClasses.sSortJUI +" "+ oClasses.sSortJUIAscAllowed +" "+ oClasses.sSortJUIDescAllowed );
						
						var sSpanClass;
						if ( iFound == -1 )
						{
						 	sSpanClass = oSettings.aoColumns[i].sSortingClassJUI;
						}
						else if ( aaSort[iFound][1] == "asc" )
						{
							sSpanClass = oClasses.sSortJUIAsc;
						}
						else
						{
							sSpanClass = oClasses.sSortJUIDesc;
						}
						
						jqSpan.addClass( sSpanClass );
					}
				}
				else
				{
					/* No sorting on this column, so add the base class. This will have been assigned by
					 * _fnAddColumn
					 */
					$(oSettings.aoColumns[i].nTh).addClass( oSettings.aoColumns[i].sSortingClass );
				}
			}
			
			/* 
			 * Apply the required classes to the table body
			 * Note that this is given as a feature switch since it can significantly slow down a sort
			 * on large data sets (adding and removing of classes is always slow at the best of times..)
			 * Further to this, note that this code is admittedly fairly ugly. It could be made a lot 
			 * simpler using jQuery selectors and add/removeClass, but that is significantly slower
			 * (on the order of 5 times slower) - hence the direct DOM manipulation here.
			 * Note that for deferred drawing we do use jQuery - the reason being that taking the first
			 * row found to see if the whole column needs processed can miss classes since the first
			 * column might be new.
			 */
			sClass = oClasses.sSortColumn;
			
			if ( oSettings.oFeatures.bSort && oSettings.oFeatures.bSortClasses )
			{
				var nTds = _fnGetTdNodes( oSettings );
		
				/* Remove the old classes */
				if ( oSettings.oFeatures.bDeferRender )
				{
					$(nTds).removeClass(sClass+'1 '+sClass+'2 '+sClass+'3');
				}
				else if ( nTds.length >= iColumns )
				{
					for ( i=0 ; i<iColumns ; i++ )
					{
						if ( nTds[i].className.indexOf(sClass+"1") != -1 )
						{
							for ( j=0, jLen=(nTds.length/iColumns) ; j<jLen ; j++ )
							{
								nTds[(iColumns*j)+i].className = 
									$.trim( nTds[(iColumns*j)+i].className.replace( sClass+"1", "" ) );
							}
						}
						else if ( nTds[i].className.indexOf(sClass+"2") != -1 )
						{
							for ( j=0, jLen=(nTds.length/iColumns) ; j<jLen ; j++ )
							{
								nTds[(iColumns*j)+i].className = 
									$.trim( nTds[(iColumns*j)+i].className.replace( sClass+"2", "" ) );
							}
						}
						else if ( nTds[i].className.indexOf(sClass+"3") != -1 )
						{
							for ( j=0, jLen=(nTds.length/iColumns) ; j<jLen ; j++ )
							{
								nTds[(iColumns*j)+i].className = 
									$.trim( nTds[(iColumns*j)+i].className.replace( " "+sClass+"3", "" ) );
							}
						}
					}
				}
				
				/* Add the new classes to the table */
				var iClass = 1, iTargetCol;
				for ( i=0 ; i<aaSort.length ; i++ )
				{
					iTargetCol = parseInt( aaSort[i][0], 10 );
					for ( j=0, jLen=(nTds.length/iColumns) ; j<jLen ; j++ )
					{
						nTds[(iColumns*j)+iTargetCol].className += " "+sClass+iClass;
					}
					
					if ( iClass < 3 )
					{
						iClass++;
					}
				}
			}
		}
		
		
		
		/**
		 * Save the state of a table in a cookie such that the page can be reloaded
		 *  @param {object} oSettings dataTables settings object
		 *  @memberof DataTable#oApi
		 */
		function _fnSaveState ( oSettings )
		{
			if ( !oSettings.oFeatures.bStateSave || oSettings.bDestroying )
			{
				return;
			}
		
			/* Store the interesting variables */
			var i, iLen, bInfinite=oSettings.oScroll.bInfinite;
			var oState = {
				"iCreate":      new Date().getTime(),
				"iStart":       (bInfinite ? 0 : oSettings._iDisplayStart),
				"iEnd":         (bInfinite ? oSettings._iDisplayLength : oSettings._iDisplayEnd),
				"iLength":      oSettings._iDisplayLength,
				"aaSorting":    $.extend( true, [], oSettings.aaSorting ),
				"oSearch":      $.extend( true, {}, oSettings.oPreviousSearch ),
				"aoSearchCols": $.extend( true, [], oSettings.aoPreSearchCols ),
				"abVisCols":    []
			};
		
			for ( i=0, iLen=oSettings.aoColumns.length ; i<iLen ; i++ )
			{
				oState.abVisCols.push( oSettings.aoColumns[i].bVisible );
			}
		
			_fnCallbackFire( oSettings, "aoStateSaveParams", 'stateSaveParams', [oSettings, oState] );
			
			oSettings.fnStateSave.call( oSettings.oInstance, oSettings, oState );
		}
		
		
		/**
		 * Attempt to load a saved table state from a cookie
		 *  @param {object} oSettings dataTables settings object
		 *  @param {object} oInit DataTables init object so we can override settings
		 *  @memberof DataTable#oApi
		 */
		function _fnLoadState ( oSettings, oInit )
		{
			if ( !oSettings.oFeatures.bStateSave )
			{
				return;
			}
		
			var oData = oSettings.fnStateLoad.call( oSettings.oInstance, oSettings );
			if ( !oData )
			{
				return;
			}
			
			/* Allow custom and plug-in manipulation functions to alter the saved data set and
			 * cancelling of loading by returning false
			 */
			var abStateLoad = _fnCallbackFire( oSettings, 'aoStateLoadParams', 'stateLoadParams', [oSettings, oData] );
			if ( $.inArray( false, abStateLoad ) !== -1 )
			{
				return;
			}
			
			/* Store the saved state so it might be accessed at any time */
			oSettings.oLoadedState = $.extend( true, {}, oData );
			
			/* Restore key features */
			oSettings._iDisplayStart    = oData.iStart;
			oSettings.iInitDisplayStart = oData.iStart;
			oSettings._iDisplayEnd      = oData.iEnd;
			oSettings._iDisplayLength   = oData.iLength;
			oSettings.aaSorting         = oData.aaSorting.slice();
			oSettings.saved_aaSorting   = oData.aaSorting.slice();
			
			/* Search filtering  */
			$.extend( oSettings.oPreviousSearch, oData.oSearch );
			$.extend( true, oSettings.aoPreSearchCols, oData.aoSearchCols );
			
			/* Column visibility state
			 * Pass back visibility settings to the init handler, but to do not here override
			 * the init object that the user might have passed in
			 */
			oInit.saved_aoColumns = [];
			for ( var i=0 ; i<oData.abVisCols.length ; i++ )
			{
				oInit.saved_aoColumns[i] = {};
				oInit.saved_aoColumns[i].bVisible = oData.abVisCols[i];
			}
		
			_fnCallbackFire( oSettings, 'aoStateLoaded', 'stateLoaded', [oSettings, oData] );
		}
		
		
		/**
		 * Create a new cookie with a value to store the state of a table
		 *  @param {string} sName name of the cookie to create
		 *  @param {string} sValue the value the cookie should take
		 *  @param {int} iSecs duration of the cookie
		 *  @param {string} sBaseName sName is made up of the base + file name - this is the base
		 *  @param {function} fnCallback User definable function to modify the cookie
		 *  @memberof DataTable#oApi
		 */
		function _fnCreateCookie ( sName, sValue, iSecs, sBaseName, fnCallback )
		{
			var date = new Date();
			date.setTime( date.getTime()+(iSecs*1000) );
			
			/* 
			 * Shocking but true - it would appear IE has major issues with having the path not having
			 * a trailing slash on it. We need the cookie to be available based on the path, so we
			 * have to append the file name to the cookie name. Appalling. Thanks to vex for adding the
			 * patch to use at least some of the path
			 */
			var aParts = window.location.pathname.split('/');
			var sNameFile = sName + '_' + aParts.pop().replace(/[\/:]/g,"").toLowerCase();
			var sFullCookie, oData;
			
			if ( fnCallback !== null )
			{
				oData = (typeof $.parseJSON === 'function') ? 
					$.parseJSON( sValue ) : eval( '('+sValue+')' );
				sFullCookie = fnCallback( sNameFile, oData, date.toGMTString(),
					aParts.join('/')+"/" );
			}
			else
			{
				sFullCookie = sNameFile + "=" + encodeURIComponent(sValue) +
					"; expires=" + date.toGMTString() +"; path=" + aParts.join('/')+"/";
			}
			
			/* Are we going to go over the cookie limit of 4KiB? If so, try to delete a cookies
			 * belonging to DataTables. This is FAR from bullet proof
			 */
			var sOldName="", iOldTime=9999999999999;
			var iLength = _fnReadCookie( sNameFile )!==null ? document.cookie.length : 
				sFullCookie.length + document.cookie.length;
			
			if ( iLength+10 > 4096 ) /* Magic 10 for padding */
			{
				var aCookies =document.cookie.split(';');
				for ( var i=0, iLen=aCookies.length ; i<iLen ; i++ )
				{
					if ( aCookies[i].indexOf( sBaseName ) != -1 )
					{
						/* It's a DataTables cookie, so eval it and check the time stamp */
						var aSplitCookie = aCookies[i].split('=');
						try { oData = eval( '('+decodeURIComponent(aSplitCookie[1])+')' ); }
						catch( e ) { continue; }
						
						if ( oData.iCreate && oData.iCreate < iOldTime )
						{
							sOldName = aSplitCookie[0];
							iOldTime = oData.iCreate;
						}
					}
				}
				
				if ( sOldName !== "" )
				{
					document.cookie = sOldName+"=; expires=Thu, 01-Jan-1970 00:00:01 GMT; path="+
						aParts.join('/') + "/";
				}
			}
			
			document.cookie = sFullCookie;
		}
		
		
		/**
		 * Read an old cookie to get a cookie with an old table state
		 *  @param {string} sName name of the cookie to read
		 *  @returns {string} contents of the cookie - or null if no cookie with that name found
		 *  @memberof DataTable#oApi
		 */
		function _fnReadCookie ( sName )
		{
			var
				aParts = window.location.pathname.split('/'),
				sNameEQ = sName + '_' + aParts[aParts.length-1].replace(/[\/:]/g,"").toLowerCase() + '=',
			 	sCookieContents = document.cookie.split(';');
			
			for( var i=0 ; i<sCookieContents.length ; i++ )
			{
				var c = sCookieContents[i];
				
				while (c.charAt(0)==' ')
				{
					c = c.substring(1,c.length);
				}
				
				if (c.indexOf(sNameEQ) === 0)
				{
					return decodeURIComponent( c.substring(sNameEQ.length,c.length) );
				}
			}
			return null;
		}
		
		
		
		/**
		 * Return the settings object for a particular table
		 *  @param {node} nTable table we are using as a dataTable
		 *  @returns {object} Settings object - or null if not found
		 *  @memberof DataTable#oApi
		 */
		function _fnSettingsFromNode ( nTable )
		{
			for ( var i=0 ; i<DataTable.settings.length ; i++ )
			{
				if ( DataTable.settings[i].nTable === nTable )
				{
					return DataTable.settings[i];
				}
			}
			
			return null;
		}
		
		
		/**
		 * Return an array with the TR nodes for the table
		 *  @param {object} oSettings dataTables settings object
		 *  @returns {array} TR array
		 *  @memberof DataTable#oApi
		 */
		function _fnGetTrNodes ( oSettings )
		{
			var aNodes = [];
			var aoData = oSettings.aoData;
			for ( var i=0, iLen=aoData.length ; i<iLen ; i++ )
			{
				if ( aoData[i].nTr !== null )
				{
					aNodes.push( aoData[i].nTr );
				}
			}
			return aNodes;
		}
		
		
		/**
		 * Return an flat array with all TD nodes for the table, or row
		 *  @param {object} oSettings dataTables settings object
		 *  @param {int} [iIndividualRow] aoData index to get the nodes for - optional 
		 *    if not given then the return array will contain all nodes for the table
		 *  @returns {array} TD array
		 *  @memberof DataTable#oApi
		 */
		function _fnGetTdNodes ( oSettings, iIndividualRow )
		{
			var anReturn = [];
			var iCorrector;
			var anTds;
			var iRow, iRows=oSettings.aoData.length,
				iColumn, iColumns, oData, sNodeName, iStart=0, iEnd=iRows;
			
			/* Allow the collection to be limited to just one row */
			if ( iIndividualRow !== undefined )
			{
				iStart = iIndividualRow;
				iEnd = iIndividualRow+1;
			}
		
			for ( iRow=iStart ; iRow<iEnd ; iRow++ )
			{
				oData = oSettings.aoData[iRow];
				if ( oData.nTr !== null )
				{
					/* get the TD child nodes - taking into account text etc nodes */
					anTds = [];
					for ( iColumn=0, iColumns=oData.nTr.childNodes.length ; iColumn<iColumns ; iColumn++ )
					{
						sNodeName = oData.nTr.childNodes[iColumn].nodeName.toLowerCase();
						if ( sNodeName == 'td' || sNodeName == 'th' )
						{
							anTds.push( oData.nTr.childNodes[iColumn] );
						}
					}
		
					iCorrector = 0;
					for ( iColumn=0, iColumns=oSettings.aoColumns.length ; iColumn<iColumns ; iColumn++ )
					{
						if ( oSettings.aoColumns[iColumn].bVisible )
						{
							anReturn.push( anTds[iColumn-iCorrector] );
						}
						else
						{
							anReturn.push( oData._anHidden[iColumn] );
							iCorrector++;
						}
					}
				}
			}
		
			return anReturn;
		}
		
		
		/**
		 * Log an error message
		 *  @param {object} oSettings dataTables settings object
		 *  @param {int} iLevel log error messages, or display them to the user
		 *  @param {string} sMesg error message
		 *  @memberof DataTable#oApi
		 */
		function _fnLog( oSettings, iLevel, sMesg )
		{
			var sAlert = (oSettings===null) ?
				"DataTables warning: "+sMesg :
				"DataTables warning (table id = '"+oSettings.sTableId+"'): "+sMesg;
			
			if ( iLevel === 0 )
			{
				if ( DataTable.ext.sErrMode == 'alert' )
				{
					alert( sAlert );
				}
				else
				{
					throw new Error(sAlert);
				}
				return;
			}
			else if ( window.console && console.log )
			{
				console.log( sAlert );
			}
		}
		
		
		/**
		 * See if a property is defined on one object, if so assign it to the other object
		 *  @param {object} oRet target object
		 *  @param {object} oSrc source object
		 *  @param {string} sName property
		 *  @param {string} [sMappedName] name to map too - optional, sName used if not given
		 *  @memberof DataTable#oApi
		 */
		function _fnMap( oRet, oSrc, sName, sMappedName )
		{
			if ( sMappedName === undefined )
			{
				sMappedName = sName;
			}
			if ( oSrc[sName] !== undefined )
			{
				oRet[sMappedName] = oSrc[sName];
			}
		}
		
		
		/**
		 * Extend objects - very similar to jQuery.extend, but deep copy objects, and shallow
		 * copy arrays. The reason we need to do this, is that we don't want to deep copy array
		 * init values (such as aaSorting) since the dev wouldn't be able to override them, but
		 * we do want to deep copy arrays.
		 *  @param {object} oOut Object to extend
		 *  @param {object} oExtender Object from which the properties will be applied to oOut
		 *  @returns {object} oOut Reference, just for convenience - oOut === the return.
		 *  @memberof DataTable#oApi
		 *  @todo This doesn't take account of arrays inside the deep copied objects.
		 */
		function _fnExtend( oOut, oExtender )
		{
			var val;
			
			for ( var prop in oExtender )
			{
				if ( oExtender.hasOwnProperty(prop) )
				{
					val = oExtender[prop];
		
					if ( typeof oInit[prop] === 'object' && val !== null && $.isArray(val) === false )
					{
						$.extend( true, oOut[prop], val );
					}
					else
					{
						oOut[prop] = val;
					}
				}
			}
		
			return oOut;
		}
		
		
		/**
		 * Bind an event handers to allow a click or return key to activate the callback.
		 * This is good for accessibility since a return on the keyboard will have the
		 * same effect as a click, if the element has focus.
		 *  @param {element} n Element to bind the action to
		 *  @param {object} oData Data object to pass to the triggered function
		 *  @param {function} fn Callback function for when the event is triggered
		 *  @memberof DataTable#oApi
		 */
		function _fnBindAction( n, oData, fn )
		{
			$(n)
				.bind( 'click.DT', oData, function (e) {
						n.blur(); // Remove focus outline for mouse users
						fn(e);
					} )
				.bind( 'keypress.DT', oData, function (e){
					if ( e.which === 13 ) {
						fn(e);
					} } )
				.bind( 'selectstart.DT', function () {
					/* Take the brutal approach to cancelling text selection */
					return false;
					} );
		}
		
		
		/**
		 * Register a callback function. Easily allows a callback function to be added to
		 * an array store of callback functions that can then all be called together.
		 *  @param {object} oSettings dataTables settings object
		 *  @param {string} sStore Name of the array storage for the callbacks in oSettings
		 *  @param {function} fn Function to be called back
		 *  @param {string} sName Identifying name for the callback (i.e. a label)
		 *  @memberof DataTable#oApi
		 */
		function _fnCallbackReg( oSettings, sStore, fn, sName )
		{
			if ( fn )
			{
				oSettings[sStore].push( {
					"fn": fn,
					"sName": sName
				} );
			}
		}
		
		
		/**
		 * Fire callback functions and trigger events. Note that the loop over the callback
		 * array store is done backwards! Further note that you do not want to fire off triggers
		 * in time sensitive applications (for example cell creation) as its slow.
		 *  @param {object} oSettings dataTables settings object
		 *  @param {string} sStore Name of the array storage for the callbacks in oSettings
		 *  @param {string} sTrigger Name of the jQuery custom event to trigger. If null no trigger
		 *    is fired
		 *  @param {array} aArgs Array of arguments to pass to the callback function / trigger
		 *  @memberof DataTable#oApi
		 */
		function _fnCallbackFire( oSettings, sStore, sTrigger, aArgs )
		{
			var aoStore = oSettings[sStore];
			var aRet =[];
		
			for ( var i=aoStore.length-1 ; i>=0 ; i-- )
			{
				aRet.push( aoStore[i].fn.apply( oSettings.oInstance, aArgs ) );
			}
		
			if ( sTrigger !== null )
			{
				$(oSettings.oInstance).trigger(sTrigger, aArgs);
			}
		
			return aRet;
		}
		
		
		/**
		 * JSON stringify. If JSON.stringify it provided by the browser, json2.js or any other
		 * library, then we use that as it is fast, safe and accurate. If the function isn't 
		 * available then we need to built it ourselves - the inspiration for this function comes
		 * from Craig Buckler ( http://www.sitepoint.com/javascript-json-serialization/ ). It is
		 * not perfect and absolutely should not be used as a replacement to json2.js - but it does
		 * do what we need, without requiring a dependency for DataTables.
		 *  @param {object} o JSON object to be converted
		 *  @returns {string} JSON string
		 *  @memberof DataTable#oApi
		 */
		var _fnJsonString = (window.JSON) ? JSON.stringify : function( o )
		{
			/* Not an object or array */
			var sType = typeof o;
			if (sType !== "object" || o === null)
			{
				// simple data type
				if (sType === "string")
				{
					o = '"'+o+'"';
				}
				return o+"";
			}
		
			/* If object or array, need to recurse over it */
			var
				sProp, mValue,
				json = [],
				bArr = $.isArray(o);
			
			for (sProp in o)
			{
				mValue = o[sProp];
				sType = typeof mValue;
		
				if (sType === "string")
				{
					mValue = '"'+mValue+'"';
				}
				else if (sType === "object" && mValue !== null)
				{
					mValue = _fnJsonString(mValue);
				}
		
				json.push((bArr ? "" : '"'+sProp+'":') + mValue);
			}
		
			return (bArr ? "[" : "{") + json + (bArr ? "]" : "}");
		};
		
		
		/**
		 * From some browsers (specifically IE6/7) we need special handling to work around browser
		 * bugs - this function is used to detect when these workarounds are needed.
		 *  @param {object} oSettings dataTables settings object
		 *  @memberof DataTable#oApi
		 */
		function _fnBrowserDetect( oSettings )
		{
			/* IE6/7 will oversize a width 100% element inside a scrolling element, to include the
			 * width of the scrollbar, while other browsers ensure the inner element is contained
			 * without forcing scrolling
			 */
			var n = $(
				'<div style="position:absolute; top:0; left:0; height:1px; width:1px; overflow:hidden">'+
					'<div style="position:absolute; top:1px; left:1px; width:100px; height:50px; overflow:scroll;">'+
						'<div id="DT_BrowserTest" style="width:100%; height:10px;"></div>'+
					'</div>'+
				'</div>')[0];
		
			document.body.appendChild( n );
			oSettings.oBrowser.bScrollOversize = $('#DT_BrowserTest', n)[0].offsetWidth === 100 ? true : false;
			document.body.removeChild( n );
		}
		

		
		
		/**
		 * Perform a jQuery selector action on the table's TR elements (from the tbody) and
		 * return the resulting jQuery object.
		 *  @param {string|node|jQuery} sSelector jQuery selector or node collection to act on
		 *  @param {object} [oOpts] Optional parameters for modifying the rows to be included
		 *  @param {string} [oOpts.filter=none] Select TR elements that meet the current filter
		 *    criterion ("applied") or all TR elements (i.e. no filter).
		 *  @param {string} [oOpts.order=current] Order of the TR elements in the processed array.
		 *    Can be either 'current', whereby the current sorting of the table is used, or
		 *    'original' whereby the original order the data was read into the table is used.
		 *  @param {string} [oOpts.page=all] Limit the selection to the currently displayed page
		 *    ("current") or not ("all"). If 'current' is given, then order is assumed to be 
		 *    'current' and filter is 'applied', regardless of what they might be given as.
		 *  @returns {object} jQuery object, filtered by the given selector.
		 *  @dtopt API
		 *
		 *  @example
		 *    $(document).ready(function() {
		 *      var oTable = $('#example').dataTable();
		 *
		 *      // Highlight every second row
		 *      oTable.$('tr:odd').css('backgroundColor', 'blue');
		 *    } );
		 *
		 *  @example
		 *    $(document).ready(function() {
		 *      var oTable = $('#example').dataTable();
		 *
		 *      // Filter to rows with 'Webkit' in them, add a background colour and then
		 *      // remove the filter, thus highlighting the 'Webkit' rows only.
		 *      oTable.fnFilter('Webkit');
		 *      oTable.$('tr', {"filter": "applied"}).css('backgroundColor', 'blue');
		 *      oTable.fnFilter('');
		 *    } );
		 */
		this.$ = function ( sSelector, oOpts )
		{
			var i, iLen, a = [], tr;
			var oSettings = _fnSettingsFromNode( this[DataTable.ext.iApiIndex] );
			var aoData = oSettings.aoData;
			var aiDisplay = oSettings.aiDisplay;
			var aiDisplayMaster = oSettings.aiDisplayMaster;
		
			if ( !oOpts )
			{
				oOpts = {};
			}
		
			oOpts = $.extend( {}, {
				"filter": "none", // applied
				"order": "current", // "original"
				"page": "all" // current
			}, oOpts );
		
			// Current page implies that order=current and fitler=applied, since it is fairly
			// senseless otherwise
			if ( oOpts.page == 'current' )
			{
				for ( i=oSettings._iDisplayStart, iLen=oSettings.fnDisplayEnd() ; i<iLen ; i++ )
				{
					tr = aoData[ aiDisplay[i] ].nTr;
					if ( tr )
					{
						a.push( tr );
					}
				}
			}
			else if ( oOpts.order == "current" && oOpts.filter == "none" )
			{
				for ( i=0, iLen=aiDisplayMaster.length ; i<iLen ; i++ )
				{
					tr = aoData[ aiDisplayMaster[i] ].nTr;
					if ( tr )
					{
						a.push( tr );
					}
				}
			}
			else if ( oOpts.order == "current" && oOpts.filter == "applied" )
			{
				for ( i=0, iLen=aiDisplay.length ; i<iLen ; i++ )
				{
					tr = aoData[ aiDisplay[i] ].nTr;
					if ( tr )
					{
						a.push( tr );
					}
				}
			}
			else if ( oOpts.order == "original" && oOpts.filter == "none" )
			{
				for ( i=0, iLen=aoData.length ; i<iLen ; i++ )
				{
					tr = aoData[ i ].nTr ;
					if ( tr )
					{
						a.push( tr );
					}
				}
			}
			else if ( oOpts.order == "original" && oOpts.filter == "applied" )
			{
				for ( i=0, iLen=aoData.length ; i<iLen ; i++ )
				{
					tr = aoData[ i ].nTr;
					if ( $.inArray( i, aiDisplay ) !== -1 && tr )
					{
						a.push( tr );
					}
				}
			}
			else
			{
				_fnLog( oSettings, 1, "Unknown selection options" );
			}
		
			/* We need to filter on the TR elements and also 'find' in their descendants
			 * to make the selector act like it would in a full table - so we need
			 * to build both results and then combine them together
			 */
			var jqA = $(a);
			var jqTRs = jqA.filter( sSelector );
			var jqDescendants = jqA.find( sSelector );
		
			return $( [].concat($.makeArray(jqTRs), $.makeArray(jqDescendants)) );
		};
		
		
		/**
		 * Almost identical to $ in operation, but in this case returns the data for the matched
		 * rows - as such, the jQuery selector used should match TR row nodes or TD/TH cell nodes
		 * rather than any descendants, so the data can be obtained for the row/cell. If matching
		 * rows are found, the data returned is the original data array/object that was used to  
		 * create the row (or a generated array if from a DOM source).
		 *
		 * This method is often useful in-combination with $ where both functions are given the
		 * same parameters and the array indexes will match identically.
		 *  @param {string|node|jQuery} sSelector jQuery selector or node collection to act on
		 *  @param {object} [oOpts] Optional parameters for modifying the rows to be included
		 *  @param {string} [oOpts.filter=none] Select elements that meet the current filter
		 *    criterion ("applied") or all elements (i.e. no filter).
		 *  @param {string} [oOpts.order=current] Order of the data in the processed array.
		 *    Can be either 'current', whereby the current sorting of the table is used, or
		 *    'original' whereby the original order the data was read into the table is used.
		 *  @param {string} [oOpts.page=all] Limit the selection to the currently displayed page
		 *    ("current") or not ("all"). If 'current' is given, then order is assumed to be 
		 *    'current' and filter is 'applied', regardless of what they might be given as.
		 *  @returns {array} Data for the matched elements. If any elements, as a result of the
		 *    selector, were not TR, TD or TH elements in the DataTable, they will have a null 
		 *    entry in the array.
		 *  @dtopt API
		 *
		 *  @example
		 *    $(document).ready(function() {
		 *      var oTable = $('#example').dataTable();
		 *
		 *      // Get the data from the first row in the table
		 *      var data = oTable._('tr:first');
		 *
		 *      // Do something useful with the data
		 *      alert( "First cell is: "+data[0] );
		 *    } );
		 *
		 *  @example
		 *    $(document).ready(function() {
		 *      var oTable = $('#example').dataTable();
		 *
		 *      // Filter to 'Webkit' and get all data for 
		 *      oTable.fnFilter('Webkit');
		 *      var data = oTable._('tr', {"filter": "applied"});
		 *      
		 *      // Do something with the data
		 *      alert( data.length+" rows matched the filter" );
		 *    } );
		 */
		this._ = function ( sSelector, oOpts )
		{
			var aOut = [];
			var i, iLen, iIndex;
			var aTrs = this.$( sSelector, oOpts );
		
			for ( i=0, iLen=aTrs.length ; i<iLen ; i++ )
			{
				aOut.push( this.fnGetData(aTrs[i]) );
			}
		
			return aOut;
		};
		
		
		/**
		 * Add a single new row or multiple rows of data to the table. Please note
		 * that this is suitable for client-side processing only - if you are using 
		 * server-side processing (i.e. "bServerSide": true), then to add data, you
		 * must add it to the data source, i.e. the server-side, through an Ajax call.
		 *  @param {array|object} mData The data to be added to the table. This can be:
		 *    <ul>
		 *      <li>1D array of data - add a single row with the data provided</li>
		 *      <li>2D array of arrays - add multiple rows in a single call</li>
		 *      <li>object - data object when using <i>mData</i></li>
		 *      <li>array of objects - multiple data objects when using <i>mData</i></li>
		 *    </ul>
		 *  @param {bool} [bRedraw=true] redraw the table or not
		 *  @returns {array} An array of integers, representing the list of indexes in 
		 *    <i>aoData</i> ({@link DataTable.models.oSettings}) that have been added to 
		 *    the table.
		 *  @dtopt API
		 *
		 *  @example
		 *    // Global var for counter
		 *    var giCount = 2;
		 *    
		 *    $(document).ready(function() {
		 *      $('#example').dataTable();
		 *    } );
		 *    
		 *    function fnClickAddRow() {
		 *      $('#example').dataTable().fnAddData( [
		 *        giCount+".1",
		 *        giCount+".2",
		 *        giCount+".3",
		 *        giCount+".4" ]
		 *      );
		 *        
		 *      giCount++;
		 *    }
		 */
		this.fnAddData = function( mData, bRedraw )
		{
			if ( mData.length === 0 )
			{
				return [];
			}
			
			var aiReturn = [];
			var iTest;
			
			/* Find settings from table node */
			var oSettings = _fnSettingsFromNode( this[DataTable.ext.iApiIndex] );
			
			/* Check if we want to add multiple rows or not */
			if ( typeof mData[0] === "object" && mData[0] !== null )
			{
				for ( var i=0 ; i<mData.length ; i++ )
				{
					iTest = _fnAddData( oSettings, mData[i] );
					if ( iTest == -1 )
					{
						return aiReturn;
					}
					aiReturn.push( iTest );
				}
			}
			else
			{
				iTest = _fnAddData( oSettings, mData );
				if ( iTest == -1 )
				{
					return aiReturn;
				}
				aiReturn.push( iTest );
			}
			
			oSettings.aiDisplay = oSettings.aiDisplayMaster.slice();
			
			if ( bRedraw === undefined || bRedraw )
			{
				_fnReDraw( oSettings );
			}
			return aiReturn;
		};
		
		
		/**
		 * This function will make DataTables recalculate the column sizes, based on the data 
		 * contained in the table and the sizes applied to the columns (in the DOM, CSS or 
		 * through the sWidth parameter). This can be useful when the width of the table's 
		 * parent element changes (for example a window resize).
		 *  @param {boolean} [bRedraw=true] Redraw the table or not, you will typically want to
		 *  @dtopt API
		 *
		 *  @example
		 *    $(document).ready(function() {
		 *      var oTable = $('#example').dataTable( {
		 *        "sScrollY": "200px",
		 *        "bPaginate": false
		 *      } );
		 *      
		 *      $(window).bind('resize', function () {
		 *        oTable.fnAdjustColumnSizing();
		 *      } );
		 *    } );
		 */
		this.fnAdjustColumnSizing = function ( bRedraw )
		{
			var oSettings = _fnSettingsFromNode(this[DataTable.ext.iApiIndex]);
			_fnAdjustColumnSizing( oSettings );
			
			if ( bRedraw === undefined || bRedraw )
			{
				this.fnDraw( false );
			}
			else if ( oSettings.oScroll.sX !== "" || oSettings.oScroll.sY !== "" )
			{
				/* If not redrawing, but scrolling, we want to apply the new column sizes anyway */
				this.oApi._fnScrollDraw(oSettings);
			}
		};
		
		
		/**
		 * Quickly and simply clear a table
		 *  @param {bool} [bRedraw=true] redraw the table or not
		 *  @dtopt API
		 *
		 *  @example
		 *    $(document).ready(function() {
		 *      var oTable = $('#example').dataTable();
		 *      
		 *      // Immediately 'nuke' the current rows (perhaps waiting for an Ajax callback...)
		 *      oTable.fnClearTable();
		 *    } );
		 */
		this.fnClearTable = function( bRedraw )
		{
			/* Find settings from table node */
			var oSettings = _fnSettingsFromNode( this[DataTable.ext.iApiIndex] );
			_fnClearTable( oSettings );
			
			if ( bRedraw === undefined || bRedraw )
			{
				_fnDraw( oSettings );
			}
		};
		
		
		/**
		 * The exact opposite of 'opening' a row, this function will close any rows which 
		 * are currently 'open'.
		 *  @param {node} nTr the table row to 'close'
		 *  @returns {int} 0 on success, or 1 if failed (can't find the row)
		 *  @dtopt API
		 *
		 *  @example
		 *    $(document).ready(function() {
		 *      var oTable;
		 *      
		 *      // 'open' an information row when a row is clicked on
		 *      $('#example tbody tr').click( function () {
		 *        if ( oTable.fnIsOpen(this) ) {
		 *          oTable.fnClose( this );
		 *        } else {
		 *          oTable.fnOpen( this, "Temporary row opened", "info_row" );
		 *        }
		 *      } );
		 *      
		 *      oTable = $('#example').dataTable();
		 *    } );
		 */
		this.fnClose = function( nTr )
		{
			/* Find settings from table node */
			var oSettings = _fnSettingsFromNode( this[DataTable.ext.iApiIndex] );
			
			for ( var i=0 ; i<oSettings.aoOpenRows.length ; i++ )
			{
				if ( oSettings.aoOpenRows[i].nParent == nTr )
				{
					var nTrParent = oSettings.aoOpenRows[i].nTr.parentNode;
					if ( nTrParent )
					{
						/* Remove it if it is currently on display */
						nTrParent.removeChild( oSettings.aoOpenRows[i].nTr );
					}
					oSettings.aoOpenRows.splice( i, 1 );
					return 0;
				}
			}
			return 1;
		};
		
		
		/**
		 * Remove a row for the table
		 *  @param {mixed} mTarget The index of the row from aoData to be deleted, or
		 *    the TR element you want to delete
		 *  @param {function|null} [fnCallBack] Callback function
		 *  @param {bool} [bRedraw=true] Redraw the table or not
		 *  @returns {array} The row that was deleted
		 *  @dtopt API
		 *
		 *  @example
		 *    $(document).ready(function() {
		 *      var oTable = $('#example').dataTable();
		 *      
		 *      // Immediately remove the first row
		 *      oTable.fnDeleteRow( 0 );
		 *    } );
		 */
		this.fnDeleteRow = function( mTarget, fnCallBack, bRedraw )
		{
			/* Find settings from table node */
			var oSettings = _fnSettingsFromNode( this[DataTable.ext.iApiIndex] );
			var i, iLen, iAODataIndex;
			
			iAODataIndex = (typeof mTarget === 'object') ? 
				_fnNodeToDataIndex(oSettings, mTarget) : mTarget;
			
			/* Return the data array from this row */
			var oData = oSettings.aoData.splice( iAODataIndex, 1 );
		
			/* Update the _DT_RowIndex parameter */
			for ( i=0, iLen=oSettings.aoData.length ; i<iLen ; i++ )
			{
				if ( oSettings.aoData[i].nTr !== null )
				{
					oSettings.aoData[i].nTr._DT_RowIndex = i;
				}
			}
			
			/* Remove the target row from the search array */
			var iDisplayIndex = $.inArray( iAODataIndex, oSettings.aiDisplay );
			oSettings.asDataSearch.splice( iDisplayIndex, 1 );
			
			/* Delete from the display arrays */
			_fnDeleteIndex( oSettings.aiDisplayMaster, iAODataIndex );
			_fnDeleteIndex( oSettings.aiDisplay, iAODataIndex );
			
			/* If there is a user callback function - call it */
			if ( typeof fnCallBack === "function" )
			{
				fnCallBack.call( this, oSettings, oData );
			}
			
			/* Check for an 'overflow' they case for displaying the table */
			if ( oSettings._iDisplayStart >= oSettings.fnRecordsDisplay() )
			{
				oSettings._iDisplayStart -= oSettings._iDisplayLength;
				if ( oSettings._iDisplayStart < 0 )
				{
					oSettings._iDisplayStart = 0;
				}
			}
			
			if ( bRedraw === undefined || bRedraw )
			{
				_fnCalculateEnd( oSettings );
				_fnDraw( oSettings );
			}
			
			return oData;
		};
		
		
		/**
		 * Restore the table to it's original state in the DOM by removing all of DataTables 
		 * enhancements, alterations to the DOM structure of the table and event listeners.
		 *  @param {boolean} [bRemove=false] Completely remove the table from the DOM
		 *  @dtopt API
		 *
		 *  @example
		 *    $(document).ready(function() {
		 *      // This example is fairly pointless in reality, but shows how fnDestroy can be used
		 *      var oTable = $('#example').dataTable();
		 *      oTable.fnDestroy();
		 *    } );
		 */
		this.fnDestroy = function ( bRemove )
		{
			var oSettings = _fnSettingsFromNode( this[DataTable.ext.iApiIndex] );
			var nOrig = oSettings.nTableWrapper.parentNode;
			var nBody = oSettings.nTBody;
			var i, iLen;
		
			bRemove = (bRemove===undefined) ? false : true;
			
			/* Flag to note that the table is currently being destroyed - no action should be taken */
			oSettings.bDestroying = true;
			
			/* Fire off the destroy callbacks for plug-ins etc */
			_fnCallbackFire( oSettings, "aoDestroyCallback", "destroy", [oSettings] );
			
			/* Restore hidden columns */
			for ( i=0, iLen=oSettings.aoColumns.length ; i<iLen ; i++ )
			{
				if ( oSettings.aoColumns[i].bVisible === false )
				{
					this.fnSetColumnVis( i, true );
				}
			}
			
			/* Blitz all DT events */
			$(oSettings.nTableWrapper).find('*').andSelf().unbind('.DT');
			
			/* If there is an 'empty' indicator row, remove it */
			$('tbody>tr>td.'+oSettings.oClasses.sRowEmpty, oSettings.nTable).parent().remove();
			
			/* When scrolling we had to break the table up - restore it */
			if ( oSettings.nTable != oSettings.nTHead.parentNode )
			{
				$(oSettings.nTable).children('thead').remove();
				oSettings.nTable.appendChild( oSettings.nTHead );
			}
			
			if ( oSettings.nTFoot && oSettings.nTable != oSettings.nTFoot.parentNode )
			{
				$(oSettings.nTable).children('tfoot').remove();
				oSettings.nTable.appendChild( oSettings.nTFoot );
			}
			
			/* Remove the DataTables generated nodes, events and classes */
			oSettings.nTable.parentNode.removeChild( oSettings.nTable );
			$(oSettings.nTableWrapper).remove();
			
			oSettings.aaSorting = [];
			oSettings.aaSortingFixed = [];
			_fnSortingClasses( oSettings );
			
			$(_fnGetTrNodes( oSettings )).removeClass( oSettings.asStripeClasses.join(' ') );
			
			$('th, td', oSettings.nTHead).removeClass( [
				oSettings.oClasses.sSortable,
				oSettings.oClasses.sSortableAsc,
				oSettings.oClasses.sSortableDesc,
				oSettings.oClasses.sSortableNone ].join(' ')
			);
			if ( oSettings.bJUI )
			{
				$('th span.'+oSettings.oClasses.sSortIcon
					+ ', td span.'+oSettings.oClasses.sSortIcon, oSettings.nTHead).remove();
		
				$('th, td', oSettings.nTHead).each( function () {
					var jqWrapper = $('div.'+oSettings.oClasses.sSortJUIWrapper, this);
					var kids = jqWrapper.contents();
					$(this).append( kids );
					jqWrapper.remove();
				} );
			}
			
			/* Add the TR elements back into the table in their original order */
			if ( !bRemove && oSettings.nTableReinsertBefore )
			{
				nOrig.insertBefore( oSettings.nTable, oSettings.nTableReinsertBefore );
			}
			else if ( !bRemove )
			{
				nOrig.appendChild( oSettings.nTable );
			}
		
			for ( i=0, iLen=oSettings.aoData.length ; i<iLen ; i++ )
			{
				if ( oSettings.aoData[i].nTr !== null )
				{
					nBody.appendChild( oSettings.aoData[i].nTr );
				}
			}
			
			/* Restore the width of the original table */
			if ( oSettings.oFeatures.bAutoWidth === true )
			{
			  oSettings.nTable.style.width = _fnStringToCss(oSettings.sDestroyWidth);
			}
			
			/* If the were originally odd/even type classes - then we add them back here. Note
			 * this is not fool proof (for example if not all rows as odd/even classes - but 
			 * it's a good effort without getting carried away
			 */
			$(nBody).children('tr:even').addClass( oSettings.asDestroyStripes[0] );
			$(nBody).children('tr:odd').addClass( oSettings.asDestroyStripes[1] );
			
			/* Remove the settings object from the settings array */
			for ( i=0, iLen=DataTable.settings.length ; i<iLen ; i++ )
			{
				if ( DataTable.settings[i] == oSettings )
				{
					DataTable.settings.splice( i, 1 );
				}
			}
			
			/* End it all */
			oSettings = null;
		};
		
		
		/**
		 * Redraw the table
		 *  @param {bool} [bComplete=true] Re-filter and resort (if enabled) the table before the draw.
		 *  @dtopt API
		 *
		 *  @example
		 *    $(document).ready(function() {
		 *      var oTable = $('#example').dataTable();
		 *      
		 *      // Re-draw the table - you wouldn't want to do it here, but it's an example :-)
		 *      oTable.fnDraw();
		 *    } );
		 */
		this.fnDraw = function( bComplete )
		{
			var oSettings = _fnSettingsFromNode( this[DataTable.ext.iApiIndex] );
			if ( bComplete === false )
			{
				_fnCalculateEnd( oSettings );
				_fnDraw( oSettings );
			}
			else
			{
				_fnReDraw( oSettings );
			}
		};
		
		
		/**
		 * Filter the input based on data
		 *  @param {string} sInput String to filter the table on
		 *  @param {int|null} [iColumn] Column to limit filtering to
		 *  @param {bool} [bRegex=false] Treat as regular expression or not
		 *  @param {bool} [bSmart=true] Perform smart filtering or not
		 *  @param {bool} [bShowGlobal=true] Show the input global filter in it's input box(es)
		 *  @param {bool} [bCaseInsensitive=true] Do case-insensitive matching (true) or not (false)
		 *  @dtopt API
		 *
		 *  @example
		 *    $(document).ready(function() {
		 *      var oTable = $('#example').dataTable();
		 *      
		 *      // Sometime later - filter...
		 *      oTable.fnFilter( 'test string' );
		 *    } );
		 */
		this.fnFilter = function( sInput, iColumn, bRegex, bSmart, bShowGlobal, bCaseInsensitive )
		{
			var oSettings = _fnSettingsFromNode( this[DataTable.ext.iApiIndex] );
			
			if ( !oSettings.oFeatures.bFilter )
			{
				return;
			}
			
			if ( bRegex === undefined || bRegex === null )
			{
				bRegex = false;
			}
			
			if ( bSmart === undefined || bSmart === null )
			{
				bSmart = true;
			}
			
			if ( bShowGlobal === undefined || bShowGlobal === null )
			{
				bShowGlobal = true;
			}
			
			if ( bCaseInsensitive === undefined || bCaseInsensitive === null )
			{
				bCaseInsensitive = true;
			}
			
			if ( iColumn === undefined || iColumn === null )
			{
				/* Global filter */
				_fnFilterComplete( oSettings, {
					"sSearch":sInput+"",
					"bRegex": bRegex,
					"bSmart": bSmart,
					"bCaseInsensitive": bCaseInsensitive
				}, 1 );
				
				if ( bShowGlobal && oSettings.aanFeatures.f )
				{
					var n = oSettings.aanFeatures.f;
					for ( var i=0, iLen=n.length ; i<iLen ; i++ )
					{
						$(n[i]._DT_Input).val( sInput );
					}
				}
			}
			else
			{
				/* Single column filter */
				$.extend( oSettings.aoPreSearchCols[ iColumn ], {
					"sSearch": sInput+"",
					"bRegex": bRegex,
					"bSmart": bSmart,
					"bCaseInsensitive": bCaseInsensitive
				} );
				_fnFilterComplete( oSettings, oSettings.oPreviousSearch, 1 );
			}
		};
		
		
		/**
		 * Get the data for the whole table, an individual row or an individual cell based on the 
		 * provided parameters.
		 *  @param {int|node} [mRow] A TR row node, TD/TH cell node or an integer. If given as
		 *    a TR node then the data source for the whole row will be returned. If given as a
		 *    TD/TH cell node then iCol will be automatically calculated and the data for the
		 *    cell returned. If given as an integer, then this is treated as the aoData internal
		 *    data index for the row (see fnGetPosition) and the data for that row used.
		 *  @param {int} [iCol] Optional column index that you want the data of.
		 *  @returns {array|object|string} If mRow is undefined, then the data for all rows is
		 *    returned. If mRow is defined, just data for that row, and is iCol is
		 *    defined, only data for the designated cell is returned.
		 *  @dtopt API
		 *
		 *  @example
		 *    // Row data
		 *    $(document).ready(function() {
		 *      oTable = $('#example').dataTable();
		 *
		 *      oTable.$('tr').click( function () {
		 *        var data = oTable.fnGetData( this );
		 *        // ... do something with the array / object of data for the row
		 *      } );
		 *    } );
		 *
		 *  @example
		 *    // Individual cell data
		 *    $(document).ready(function() {
		 *      oTable = $('#example').dataTable();
		 *
		 *      oTable.$('td').click( function () {
		 *        var sData = oTable.fnGetData( this );
		 *        alert( 'The cell clicked on had the value of '+sData );
		 *      } );
		 *    } );
		 */
		this.fnGetData = function( mRow, iCol )
		{
			var oSettings = _fnSettingsFromNode( this[DataTable.ext.iApiIndex] );
			
			if ( mRow !== undefined )
			{
				var iRow = mRow;
				if ( typeof mRow === 'object' )
				{
					var sNode = mRow.nodeName.toLowerCase();
					if (sNode === "tr" )
					{
						iRow = _fnNodeToDataIndex(oSettings, mRow);
					}
					else if ( sNode === "td" )
					{
						iRow = _fnNodeToDataIndex(oSettings, mRow.parentNode);
						iCol = _fnNodeToColumnIndex( oSettings, iRow, mRow );
					}
				}
		
				if ( iCol !== undefined )
				{
					return _fnGetCellData( oSettings, iRow, iCol, '' );
				}
				return (oSettings.aoData[iRow]!==undefined) ?
					oSettings.aoData[iRow]._aData : null;
			}
			return _fnGetDataMaster( oSettings );
		};
		
		
		/**
		 * Get an array of the TR nodes that are used in the table's body. Note that you will 
		 * typically want to use the '$' API method in preference to this as it is more 
		 * flexible.
		 *  @param {int} [iRow] Optional row index for the TR element you want
		 *  @returns {array|node} If iRow is undefined, returns an array of all TR elements
		 *    in the table's body, or iRow is defined, just the TR element requested.
		 *  @dtopt API
		 *
		 *  @example
		 *    $(document).ready(function() {
		 *      var oTable = $('#example').dataTable();
		 *      
		 *      // Get the nodes from the table
		 *      var nNodes = oTable.fnGetNodes( );
		 *    } );
		 */
		this.fnGetNodes = function( iRow )
		{
			var oSettings = _fnSettingsFromNode( this[DataTable.ext.iApiIndex] );
			
			if ( iRow !== undefined ) {
				return (oSettings.aoData[iRow]!==undefined) ?
					oSettings.aoData[iRow].nTr : null;
			}
			return _fnGetTrNodes( oSettings );
		};
		
		
		/**
		 * Get the array indexes of a particular cell from it's DOM element
		 * and column index including hidden columns
		 *  @param {node} nNode this can either be a TR, TD or TH in the table's body
		 *  @returns {int} If nNode is given as a TR, then a single index is returned, or
		 *    if given as a cell, an array of [row index, column index (visible)] is given.
		 *  @dtopt API
		 *
		 *  @example
		 *    $(document).ready(function() {
		 *      $('#example tbody td').click( function () {
		 *        // Get the position of the current data from the node
		 *        var aPos = oTable.fnGetPosition( this );
		 *        
		 *        // Get the data array for this row
		 *        var aData = oTable.fnGetData( aPos[0] );
		 *        
		 *        // Update the data array and return the value
		 *        aData[ aPos[1] ] = 'clicked';
		 *        this.innerHTML = 'clicked';
		 *      } );
		 *      
		 *      // Init DataTables
		 *      oTable = $('#example').dataTable();
		 *    } );
		 */
		this.fnGetPosition = function( nNode )
		{
			var oSettings = _fnSettingsFromNode( this[DataTable.ext.iApiIndex] );
			var sNodeName = nNode.nodeName.toUpperCase();
			
			if ( sNodeName == "TR" )
			{
				return _fnNodeToDataIndex(oSettings, nNode);
			}
			else if ( sNodeName == "TD" || sNodeName == "TH" )
			{
				var iDataIndex = _fnNodeToDataIndex( oSettings, nNode.parentNode );
				var iColumnIndex = _fnNodeToColumnIndex( oSettings, iDataIndex, nNode );
				return [ iDataIndex, _fnColumnIndexToVisible(oSettings, iColumnIndex ), iColumnIndex ];
			}
			return null;
		};
		
		
		/**
		 * Check to see if a row is 'open' or not.
		 *  @param {node} nTr the table row to check
		 *  @returns {boolean} true if the row is currently open, false otherwise
		 *  @dtopt API
		 *
		 *  @example
		 *    $(document).ready(function() {
		 *      var oTable;
		 *      
		 *      // 'open' an information row when a row is clicked on
		 *      $('#example tbody tr').click( function () {
		 *        if ( oTable.fnIsOpen(this) ) {
		 *          oTable.fnClose( this );
		 *        } else {
		 *          oTable.fnOpen( this, "Temporary row opened", "info_row" );
		 *        }
		 *      } );
		 *      
		 *      oTable = $('#example').dataTable();
		 *    } );
		 */
		this.fnIsOpen = function( nTr )
		{
			var oSettings = _fnSettingsFromNode( this[DataTable.ext.iApiIndex] );
			var aoOpenRows = oSettings.aoOpenRows;
			
			for ( var i=0 ; i<oSettings.aoOpenRows.length ; i++ )
			{
				if ( oSettings.aoOpenRows[i].nParent == nTr )
				{
					return true;
				}
			}
			return false;
		};
		
		
		/**
		 * This function will place a new row directly after a row which is currently 
		 * on display on the page, with the HTML contents that is passed into the 
		 * function. This can be used, for example, to ask for confirmation that a 
		 * particular record should be deleted.
		 *  @param {node} nTr The table row to 'open'
		 *  @param {string|node|jQuery} mHtml The HTML to put into the row
		 *  @param {string} sClass Class to give the new TD cell
		 *  @returns {node} The row opened. Note that if the table row passed in as the
		 *    first parameter, is not found in the table, this method will silently
		 *    return.
		 *  @dtopt API
		 *
		 *  @example
		 *    $(document).ready(function() {
		 *      var oTable;
		 *      
		 *      // 'open' an information row when a row is clicked on
		 *      $('#example tbody tr').click( function () {
		 *        if ( oTable.fnIsOpen(this) ) {
		 *          oTable.fnClose( this );
		 *        } else {
		 *          oTable.fnOpen( this, "Temporary row opened", "info_row" );
		 *        }
		 *      } );
		 *      
		 *      oTable = $('#example').dataTable();
		 *    } );
		 */
		this.fnOpen = function( nTr, mHtml, sClass )
		{
			/* Find settings from table node */
			var oSettings = _fnSettingsFromNode( this[DataTable.ext.iApiIndex] );
		
			/* Check that the row given is in the table */
			var nTableRows = _fnGetTrNodes( oSettings );
			if ( $.inArray(nTr, nTableRows) === -1 )
			{
				return;
			}
			
			/* the old open one if there is one */
			this.fnClose( nTr );
			
			var nNewRow = document.createElement("tr");
			var nNewCell = document.createElement("td");
			nNewRow.appendChild( nNewCell );
			nNewCell.className = sClass;
			nNewCell.colSpan = _fnVisbleColumns( oSettings );
		
			if (typeof mHtml === "string")
			{
				nNewCell.innerHTML = mHtml;
			}
			else
			{
				$(nNewCell).html( mHtml );
			}
		
			/* If the nTr isn't on the page at the moment - then we don't insert at the moment */
			var nTrs = $('tr', oSettings.nTBody);
			if ( $.inArray(nTr, nTrs) != -1  )
			{
				$(nNewRow).insertAfter(nTr);
			}
			
			oSettings.aoOpenRows.push( {
				"nTr": nNewRow,
				"nParent": nTr
			} );
			
			return nNewRow;
		};
		
		
		/**
		 * Change the pagination - provides the internal logic for pagination in a simple API 
		 * function. With this function you can have a DataTables table go to the next, 
		 * previous, first or last pages.
		 *  @param {string|int} mAction Paging action to take: "first", "previous", "next" or "last"
		 *    or page number to jump to (integer), note that page 0 is the first page.
		 *  @param {bool} [bRedraw=true] Redraw the table or not
		 *  @dtopt API
		 *
		 *  @example
		 *    $(document).ready(function() {
		 *      var oTable = $('#example').dataTable();
		 *      oTable.fnPageChange( 'next' );
		 *    } );
		 */
		this.fnPageChange = function ( mAction, bRedraw )
		{
			var oSettings = _fnSettingsFromNode( this[DataTable.ext.iApiIndex] );
			_fnPageChange( oSettings, mAction );
			_fnCalculateEnd( oSettings );
			
			if ( bRedraw === undefined || bRedraw )
			{
				_fnDraw( oSettings );
			}
		};
		
		
		/**
		 * Show a particular column
		 *  @param {int} iCol The column whose display should be changed
		 *  @param {bool} bShow Show (true) or hide (false) the column
		 *  @param {bool} [bRedraw=true] Redraw the table or not
		 *  @dtopt API
		 *
		 *  @example
		 *    $(document).ready(function() {
		 *      var oTable = $('#example').dataTable();
		 *      
		 *      // Hide the second column after initialisation
		 *      oTable.fnSetColumnVis( 1, false );
		 *    } );
		 */
		this.fnSetColumnVis = function ( iCol, bShow, bRedraw )
		{
			var oSettings = _fnSettingsFromNode( this[DataTable.ext.iApiIndex] );
			var i, iLen;
			var aoColumns = oSettings.aoColumns;
			var aoData = oSettings.aoData;
			var nTd, bAppend, iBefore;
			
			/* No point in doing anything if we are requesting what is already true */
			if ( aoColumns[iCol].bVisible == bShow )
			{
				return;
			}
			
			/* Show the column */
			if ( bShow )
			{
				var iInsert = 0;
				for ( i=0 ; i<iCol ; i++ )
				{
					if ( aoColumns[i].bVisible )
					{
						iInsert++;
					}
				}
				
				/* Need to decide if we should use appendChild or insertBefore */
				bAppend = (iInsert >= _fnVisbleColumns( oSettings ));
		
				/* Which coloumn should we be inserting before? */
				if ( !bAppend )
				{
					for ( i=iCol ; i<aoColumns.length ; i++ )
					{
						if ( aoColumns[i].bVisible )
						{
							iBefore = i;
							break;
						}
					}
				}
		
				for ( i=0, iLen=aoData.length ; i<iLen ; i++ )
				{
					if ( aoData[i].nTr !== null )
					{
						if ( bAppend )
						{
							aoData[i].nTr.appendChild( 
								aoData[i]._anHidden[iCol]
							);
						}
						else
						{
							aoData[i].nTr.insertBefore(
								aoData[i]._anHidden[iCol], 
								_fnGetTdNodes( oSettings, i )[iBefore] );
						}
					}
				}
			}
			else
			{
				/* Remove a column from display */
				for ( i=0, iLen=aoData.length ; i<iLen ; i++ )
				{
					if ( aoData[i].nTr !== null )
					{
						nTd = _fnGetTdNodes( oSettings, i )[iCol];
						aoData[i]._anHidden[iCol] = nTd;
						nTd.parentNode.removeChild( nTd );
					}
				}
			}
		
			/* Clear to set the visible flag */
			aoColumns[iCol].bVisible = bShow;
		
			/* Redraw the header and footer based on the new column visibility */
			_fnDrawHead( oSettings, oSettings.aoHeader );
			if ( oSettings.nTFoot )
			{
				_fnDrawHead( oSettings, oSettings.aoFooter );
			}
			
			/* If there are any 'open' rows, then we need to alter the colspan for this col change */
			for ( i=0, iLen=oSettings.aoOpenRows.length ; i<iLen ; i++ )
			{
				oSettings.aoOpenRows[i].nTr.colSpan = _fnVisbleColumns( oSettings );
			}
			
			/* Do a redraw incase anything depending on the table columns needs it 
			 * (built-in: scrolling) 
			 */
			if ( bRedraw === undefined || bRedraw )
			{
				_fnAdjustColumnSizing( oSettings );
				_fnDraw( oSettings );
			}
			
			_fnSaveState( oSettings );
		};
		
		
		/**
		 * Get the settings for a particular table for external manipulation
		 *  @returns {object} DataTables settings object. See 
		 *    {@link DataTable.models.oSettings}
		 *  @dtopt API
		 *
		 *  @example
		 *    $(document).ready(function() {
		 *      var oTable = $('#example').dataTable();
		 *      var oSettings = oTable.fnSettings();
		 *      
		 *      // Show an example parameter from the settings
		 *      alert( oSettings._iDisplayStart );
		 *    } );
		 */
		this.fnSettings = function()
		{
			return _fnSettingsFromNode( this[DataTable.ext.iApiIndex] );
		};
		
		
		/**
		 * Sort the table by a particular column
		 *  @param {int} iCol the data index to sort on. Note that this will not match the 
		 *    'display index' if you have hidden data entries
		 *  @dtopt API
		 *
		 *  @example
		 *    $(document).ready(function() {
		 *      var oTable = $('#example').dataTable();
		 *      
		 *      // Sort immediately with columns 0 and 1
		 *      oTable.fnSort( [ [0,'asc'], [1,'asc'] ] );
		 *    } );
		 */
		this.fnSort = function( aaSort )
		{
			var oSettings = _fnSettingsFromNode( this[DataTable.ext.iApiIndex] );
			oSettings.aaSorting = aaSort;
			_fnSort( oSettings );
		};
		
		
		/**
		 * Attach a sort listener to an element for a given column
		 *  @param {node} nNode the element to attach the sort listener to
		 *  @param {int} iColumn the column that a click on this node will sort on
		 *  @param {function} [fnCallback] callback function when sort is run
		 *  @dtopt API
		 *
		 *  @example
		 *    $(document).ready(function() {
		 *      var oTable = $('#example').dataTable();
		 *      
		 *      // Sort on column 1, when 'sorter' is clicked on
		 *      oTable.fnSortListener( document.getElementById('sorter'), 1 );
		 *    } );
		 */
		this.fnSortListener = function( nNode, iColumn, fnCallback )
		{
			_fnSortAttachListener( _fnSettingsFromNode( this[DataTable.ext.iApiIndex] ), nNode, iColumn,
			 	fnCallback );
		};
		
		
		/**
		 * Update a table cell or row - this method will accept either a single value to
		 * update the cell with, an array of values with one element for each column or
		 * an object in the same format as the original data source. The function is
		 * self-referencing in order to make the multi column updates easier.
		 *  @param {object|array|string} mData Data to update the cell/row with
		 *  @param {node|int} mRow TR element you want to update or the aoData index
		 *  @param {int} [iColumn] The column to update (not used of mData is an array or object)
		 *  @param {bool} [bRedraw=true] Redraw the table or not
		 *  @param {bool} [bAction=true] Perform pre-draw actions or not
		 *  @returns {int} 0 on success, 1 on error
		 *  @dtopt API
		 *
		 *  @example
		 *    $(document).ready(function() {
		 *      var oTable = $('#example').dataTable();
		 *      oTable.fnUpdate( 'Example update', 0, 0 ); // Single cell
		 *      oTable.fnUpdate( ['a', 'b', 'c', 'd', 'e'], 1, 0 ); // Row
		 *    } );
		 */
		this.fnUpdate = function( mData, mRow, iColumn, bRedraw, bAction )
		{
			var oSettings = _fnSettingsFromNode( this[DataTable.ext.iApiIndex] );
			var i, iLen, sDisplay;
			var iRow = (typeof mRow === 'object') ? 
				_fnNodeToDataIndex(oSettings, mRow) : mRow;
			
			if ( $.isArray(mData) && iColumn === undefined )
			{
				/* Array update - update the whole row */
				oSettings.aoData[iRow]._aData = mData.slice();
				
				/* Flag to the function that we are recursing */
				for ( i=0 ; i<oSettings.aoColumns.length ; i++ )
				{
					this.fnUpdate( _fnGetCellData( oSettings, iRow, i ), iRow, i, false, false );
				}
			}
			else if ( $.isPlainObject(mData) && iColumn === undefined )
			{
				/* Object update - update the whole row - assume the developer gets the object right */
				oSettings.aoData[iRow]._aData = $.extend( true, {}, mData );
		
				for ( i=0 ; i<oSettings.aoColumns.length ; i++ )
				{
					this.fnUpdate( _fnGetCellData( oSettings, iRow, i ), iRow, i, false, false );
				}
			}
			else
			{
				/* Individual cell update */
				_fnSetCellData( oSettings, iRow, iColumn, mData );
				sDisplay = _fnGetCellData( oSettings, iRow, iColumn, 'display' );
				
				var oCol = oSettings.aoColumns[iColumn];
				if ( oCol.fnRender !== null )
				{
					sDisplay = _fnRender( oSettings, iRow, iColumn );
					if ( oCol.bUseRendered )
					{
						_fnSetCellData( oSettings, iRow, iColumn, sDisplay );
					}
				}
				
				if ( oSettings.aoData[iRow].nTr !== null )
				{
					/* Do the actual HTML update */
					_fnGetTdNodes( oSettings, iRow )[iColumn].innerHTML = sDisplay;
				}
			}
			
			/* Modify the search index for this row (strictly this is likely not needed, since fnReDraw
			 * will rebuild the search array - however, the redraw might be disabled by the user)
			 */
			var iDisplayIndex = $.inArray( iRow, oSettings.aiDisplay );
			oSettings.asDataSearch[iDisplayIndex] = _fnBuildSearchRow(
				oSettings, 
				_fnGetRowData( oSettings, iRow, 'filter', _fnGetColumns( oSettings, 'bSearchable' ) )
			);
			
			/* Perform pre-draw actions */
			if ( bAction === undefined || bAction )
			{
				_fnAdjustColumnSizing( oSettings );
			}
			
			/* Redraw the table */
			if ( bRedraw === undefined || bRedraw )
			{
				_fnReDraw( oSettings );
			}
			return 0;
		};
		
		
		/**
		 * Provide a common method for plug-ins to check the version of DataTables being used, in order
		 * to ensure compatibility.
		 *  @param {string} sVersion Version string to check for, in the format "X.Y.Z". Note that the
		 *    formats "X" and "X.Y" are also acceptable.
		 *  @returns {boolean} true if this version of DataTables is greater or equal to the required
		 *    version, or false if this version of DataTales is not suitable
		 *  @method
		 *  @dtopt API
		 *
		 *  @example
		 *    $(document).ready(function() {
		 *      var oTable = $('#example').dataTable();
		 *      alert( oTable.fnVersionCheck( '1.9.0' ) );
		 *    } );
		 */
		this.fnVersionCheck = DataTable.ext.fnVersionCheck;
		
		
		/*
		 * This is really a good bit rubbish this method of exposing the internal methods
		 * publicly... - To be fixed in 2.0 using methods on the prototype
		 */
		
		
		/**
		 * Create a wrapper function for exporting an internal functions to an external API.
		 *  @param {string} sFunc API function name
		 *  @returns {function} wrapped function
		 *  @memberof DataTable#oApi
		 */
		function _fnExternApiFunc (sFunc)
		{
			return function() {
				var aArgs = [_fnSettingsFromNode(this[DataTable.ext.iApiIndex])].concat( 
					Array.prototype.slice.call(arguments) );
				return DataTable.ext.oApi[sFunc].apply( this, aArgs );
			};
		}
		
		
		/**
		 * Reference to internal functions for use by plug-in developers. Note that these
		 * methods are references to internal functions and are considered to be private.
		 * If you use these methods, be aware that they are liable to change between versions
		 * (check the upgrade notes).
		 *  @namespace
		 */
		this.oApi = {
			"_fnExternApiFunc": _fnExternApiFunc,
			"_fnInitialise": _fnInitialise,
			"_fnInitComplete": _fnInitComplete,
			"_fnLanguageCompat": _fnLanguageCompat,
			"_fnAddColumn": _fnAddColumn,
			"_fnColumnOptions": _fnColumnOptions,
			"_fnAddData": _fnAddData,
			"_fnCreateTr": _fnCreateTr,
			"_fnGatherData": _fnGatherData,
			"_fnBuildHead": _fnBuildHead,
			"_fnDrawHead": _fnDrawHead,
			"_fnDraw": _fnDraw,
			"_fnReDraw": _fnReDraw,
			"_fnAjaxUpdate": _fnAjaxUpdate,
			"_fnAjaxParameters": _fnAjaxParameters,
			"_fnAjaxUpdateDraw": _fnAjaxUpdateDraw,
			"_fnServerParams": _fnServerParams,
			"_fnAddOptionsHtml": _fnAddOptionsHtml,
			"_fnFeatureHtmlTable": _fnFeatureHtmlTable,
			"_fnScrollDraw": _fnScrollDraw,
			"_fnAdjustColumnSizing": _fnAdjustColumnSizing,
			"_fnFeatureHtmlFilter": _fnFeatureHtmlFilter,
			"_fnFilterComplete": _fnFilterComplete,
			"_fnFilterCustom": _fnFilterCustom,
			"_fnFilterColumn": _fnFilterColumn,
			"_fnFilter": _fnFilter,
			"_fnBuildSearchArray": _fnBuildSearchArray,
			"_fnBuildSearchRow": _fnBuildSearchRow,
			"_fnFilterCreateSearch": _fnFilterCreateSearch,
			"_fnDataToSearch": _fnDataToSearch,
			"_fnSort": _fnSort,
			"_fnSortAttachListener": _fnSortAttachListener,
			"_fnSortingClasses": _fnSortingClasses,
			"_fnFeatureHtmlPaginate": _fnFeatureHtmlPaginate,
			"_fnPageChange": _fnPageChange,
			"_fnFeatureHtmlInfo": _fnFeatureHtmlInfo,
			"_fnUpdateInfo": _fnUpdateInfo,
			"_fnFeatureHtmlLength": _fnFeatureHtmlLength,
			"_fnFeatureHtmlProcessing": _fnFeatureHtmlProcessing,
			"_fnProcessingDisplay": _fnProcessingDisplay,
			"_fnVisibleToColumnIndex": _fnVisibleToColumnIndex,
			"_fnColumnIndexToVisible": _fnColumnIndexToVisible,
			"_fnNodeToDataIndex": _fnNodeToDataIndex,
			"_fnVisbleColumns": _fnVisbleColumns,
			"_fnCalculateEnd": _fnCalculateEnd,
			"_fnConvertToWidth": _fnConvertToWidth,
			"_fnCalculateColumnWidths": _fnCalculateColumnWidths,
			"_fnScrollingWidthAdjust": _fnScrollingWidthAdjust,
			"_fnGetWidestNode": _fnGetWidestNode,
			"_fnGetMaxLenString": _fnGetMaxLenString,
			"_fnStringToCss": _fnStringToCss,
			"_fnDetectType": _fnDetectType,
			"_fnSettingsFromNode": _fnSettingsFromNode,
			"_fnGetDataMaster": _fnGetDataMaster,
			"_fnGetTrNodes": _fnGetTrNodes,
			"_fnGetTdNodes": _fnGetTdNodes,
			"_fnEscapeRegex": _fnEscapeRegex,
			"_fnDeleteIndex": _fnDeleteIndex,
			"_fnReOrderIndex": _fnReOrderIndex,
			"_fnColumnOrdering": _fnColumnOrdering,
			"_fnLog": _fnLog,
			"_fnClearTable": _fnClearTable,
			"_fnSaveState": _fnSaveState,
			"_fnLoadState": _fnLoadState,
			"_fnCreateCookie": _fnCreateCookie,
			"_fnReadCookie": _fnReadCookie,
			"_fnDetectHeader": _fnDetectHeader,
			"_fnGetUniqueThs": _fnGetUniqueThs,
			"_fnScrollBarWidth": _fnScrollBarWidth,
			"_fnApplyToChildren": _fnApplyToChildren,
			"_fnMap": _fnMap,
			"_fnGetRowData": _fnGetRowData,
			"_fnGetCellData": _fnGetCellData,
			"_fnSetCellData": _fnSetCellData,
			"_fnGetObjectDataFn": _fnGetObjectDataFn,
			"_fnSetObjectDataFn": _fnSetObjectDataFn,
			"_fnApplyColumnDefs": _fnApplyColumnDefs,
			"_fnBindAction": _fnBindAction,
			"_fnExtend": _fnExtend,
			"_fnCallbackReg": _fnCallbackReg,
			"_fnCallbackFire": _fnCallbackFire,
			"_fnJsonString": _fnJsonString,
			"_fnRender": _fnRender,
			"_fnNodeToColumnIndex": _fnNodeToColumnIndex,
			"_fnInfoMacros": _fnInfoMacros,
			"_fnBrowserDetect": _fnBrowserDetect,
			"_fnGetColumns": _fnGetColumns
		};
		
		$.extend( DataTable.ext.oApi, this.oApi );
		
		for ( var sFunc in DataTable.ext.oApi )
		{
			if ( sFunc )
			{
				this[sFunc] = _fnExternApiFunc(sFunc);
			}
		}
		
		
		var _that = this;
		return this.each(function() {
			
			var i=0, iLen, j, jLen, k, kLen;
			var sId = this.getAttribute( 'id' );
			var bInitHandedOff = false;
			var bUsePassedData = false;
			
			
			/* Sanity check */
			if ( this.nodeName.toLowerCase() != 'table' )
			{
				_fnLog( null, 0, "Attempted to initialise DataTables on a node which is not a "+
					"table: "+this.nodeName );
				return;
			}
			
			/* Check to see if we are re-initialising a table */
			for ( i=0, iLen=DataTable.settings.length ; i<iLen ; i++ )
			{
				/* Base check on table node */
				if ( DataTable.settings[i].nTable == this )
				{
					if ( oInit === undefined || oInit.bRetrieve )
					{
						return DataTable.settings[i].oInstance;
					}
					else if ( oInit.bDestroy )
					{
						DataTable.settings[i].oInstance.fnDestroy();
						break;
					}
					else
					{
						_fnLog( DataTable.settings[i], 0, "Cannot reinitialise DataTable.\n\n"+
							"To retrieve the DataTables object for this table, pass no arguments or see "+
							"the docs for bRetrieve and bDestroy" );
						return;
					}
				}
				
				/* If the element we are initialising has the same ID as a table which was previously
				 * initialised, but the table nodes don't match (from before) then we destroy the old
				 * instance by simply deleting it. This is under the assumption that the table has been
				 * destroyed by other methods. Anyone using non-id selectors will need to do this manually
				 */
				if ( DataTable.settings[i].sTableId == this.id )
				{
					DataTable.settings.splice( i, 1 );
					break;
				}
			}
			
			/* Ensure the table has an ID - required for accessibility */
			if ( sId === null || sId === "" )
			{
				sId = "DataTables_Table_"+(DataTable.ext._oExternConfig.iNextUnique++);
				this.id = sId;
			}
			
			/* Create the settings object for this table and set some of the default parameters */
			var oSettings = $.extend( true, {}, DataTable.models.oSettings, {
				"nTable":        this,
				"oApi":          _that.oApi,
				"oInit":         oInit,
				"sDestroyWidth": $(this).width(),
				"sInstance":     sId,
				"sTableId":      sId
			} );
			DataTable.settings.push( oSettings );
			
			// Need to add the instance after the instance after the settings object has been added
			// to the settings array, so we can self reference the table instance if more than one
			oSettings.oInstance = (_that.length===1) ? _that : $(this).dataTable();
			
			/* Setting up the initialisation object */
			if ( !oInit )
			{
				oInit = {};
			}
			
			// Backwards compatibility, before we apply all the defaults
			if ( oInit.oLanguage )
			{
				_fnLanguageCompat( oInit.oLanguage );
			}
			
			oInit = _fnExtend( $.extend(true, {}, DataTable.defaults), oInit );
			
			// Map the initialisation options onto the settings object
			_fnMap( oSettings.oFeatures, oInit, "bPaginate" );
			_fnMap( oSettings.oFeatures, oInit, "bLengthChange" );
			_fnMap( oSettings.oFeatures, oInit, "bFilter" );
			_fnMap( oSettings.oFeatures, oInit, "bSort" );
			_fnMap( oSettings.oFeatures, oInit, "bInfo" );
			_fnMap( oSettings.oFeatures, oInit, "bProcessing" );
			_fnMap( oSettings.oFeatures, oInit, "bAutoWidth" );
			_fnMap( oSettings.oFeatures, oInit, "bSortClasses" );
			_fnMap( oSettings.oFeatures, oInit, "bServerSide" );
			_fnMap( oSettings.oFeatures, oInit, "bDeferRender" );
			_fnMap( oSettings.oScroll, oInit, "sScrollX", "sX" );
			_fnMap( oSettings.oScroll, oInit, "sScrollXInner", "sXInner" );
			_fnMap( oSettings.oScroll, oInit, "sScrollY", "sY" );
			_fnMap( oSettings.oScroll, oInit, "bScrollCollapse", "bCollapse" );
			_fnMap( oSettings.oScroll, oInit, "bScrollInfinite", "bInfinite" );
			_fnMap( oSettings.oScroll, oInit, "iScrollLoadGap", "iLoadGap" );
			_fnMap( oSettings.oScroll, oInit, "bScrollAutoCss", "bAutoCss" );
			_fnMap( oSettings, oInit, "asStripeClasses" );
			_fnMap( oSettings, oInit, "asStripClasses", "asStripeClasses" ); // legacy
			_fnMap( oSettings, oInit, "fnServerData" );
			_fnMap( oSettings, oInit, "fnFormatNumber" );
			_fnMap( oSettings, oInit, "sServerMethod" );
			_fnMap( oSettings, oInit, "aaSorting" );
			_fnMap( oSettings, oInit, "aaSortingFixed" );
			_fnMap( oSettings, oInit, "aLengthMenu" );
			_fnMap( oSettings, oInit, "sPaginationType" );
			_fnMap( oSettings, oInit, "sAjaxSource" );
			_fnMap( oSettings, oInit, "sAjaxDataProp" );
			_fnMap( oSettings, oInit, "iCookieDuration" );
			_fnMap( oSettings, oInit, "sCookiePrefix" );
			_fnMap( oSettings, oInit, "sDom" );
			_fnMap( oSettings, oInit, "bSortCellsTop" );
			_fnMap( oSettings, oInit, "iTabIndex" );
			_fnMap( oSettings, oInit, "oSearch", "oPreviousSearch" );
			_fnMap( oSettings, oInit, "aoSearchCols", "aoPreSearchCols" );
			_fnMap( oSettings, oInit, "iDisplayLength", "_iDisplayLength" );
			_fnMap( oSettings, oInit, "bJQueryUI", "bJUI" );
			_fnMap( oSettings, oInit, "fnCookieCallback" );
			_fnMap( oSettings, oInit, "fnStateLoad" );
			_fnMap( oSettings, oInit, "fnStateSave" );
			_fnMap( oSettings.oLanguage, oInit, "fnInfoCallback" );
			
			/* Callback functions which are array driven */
			_fnCallbackReg( oSettings, 'aoDrawCallback',       oInit.fnDrawCallback,      'user' );
			_fnCallbackReg( oSettings, 'aoServerParams',       oInit.fnServerParams,      'user' );
			_fnCallbackReg( oSettings, 'aoStateSaveParams',    oInit.fnStateSaveParams,   'user' );
			_fnCallbackReg( oSettings, 'aoStateLoadParams',    oInit.fnStateLoadParams,   'user' );
			_fnCallbackReg( oSettings, 'aoStateLoaded',        oInit.fnStateLoaded,       'user' );
			_fnCallbackReg( oSettings, 'aoRowCallback',        oInit.fnRowCallback,       'user' );
			_fnCallbackReg( oSettings, 'aoRowCreatedCallback', oInit.fnCreatedRow,        'user' );
			_fnCallbackReg( oSettings, 'aoHeaderCallback',     oInit.fnHeaderCallback,    'user' );
			_fnCallbackReg( oSettings, 'aoFooterCallback',     oInit.fnFooterCallback,    'user' );
			_fnCallbackReg( oSettings, 'aoInitComplete',       oInit.fnInitComplete,      'user' );
			_fnCallbackReg( oSettings, 'aoPreDrawCallback',    oInit.fnPreDrawCallback,   'user' );
			
			if ( oSettings.oFeatures.bServerSide && oSettings.oFeatures.bSort &&
				   oSettings.oFeatures.bSortClasses )
			{
				/* Enable sort classes for server-side processing. Safe to do it here, since server-side
				 * processing must be enabled by the developer
				 */
				_fnCallbackReg( oSettings, 'aoDrawCallback', _fnSortingClasses, 'server_side_sort_classes' );
			}
			else if ( oSettings.oFeatures.bDeferRender )
			{
				_fnCallbackReg( oSettings, 'aoDrawCallback', _fnSortingClasses, 'defer_sort_classes' );
			}
			
			if ( oInit.bJQueryUI )
			{
				/* Use the JUI classes object for display. You could clone the oStdClasses object if 
				 * you want to have multiple tables with multiple independent classes 
				 */
				$.extend( oSettings.oClasses, DataTable.ext.oJUIClasses );
				
				if ( oInit.sDom === DataTable.defaults.sDom && DataTable.defaults.sDom === "lfrtip" )
				{
					/* Set the DOM to use a layout suitable for jQuery UI's theming */
					oSettings.sDom = '<"H"lfr>t<"F"ip>';
				}
			}
			else
			{
				$.extend( oSettings.oClasses, DataTable.ext.oStdClasses );
			}
			$(this).addClass( oSettings.oClasses.sTable );
			
			/* Calculate the scroll bar width and cache it for use later on */
			if ( oSettings.oScroll.sX !== "" || oSettings.oScroll.sY !== "" )
			{
				oSettings.oScroll.iBarWidth = _fnScrollBarWidth();
			}
			
			if ( oSettings.iInitDisplayStart === undefined )
			{
				/* Display start point, taking into account the save saving */
				oSettings.iInitDisplayStart = oInit.iDisplayStart;
				oSettings._iDisplayStart = oInit.iDisplayStart;
			}
			
			/* Must be done after everything which can be overridden by a cookie! */
			if ( oInit.bStateSave )
			{
				oSettings.oFeatures.bStateSave = true;
				_fnLoadState( oSettings, oInit );
				_fnCallbackReg( oSettings, 'aoDrawCallback', _fnSaveState, 'state_save' );
			}
			
			if ( oInit.iDeferLoading !== null )
			{
				oSettings.bDeferLoading = true;
				var tmp = $.isArray( oInit.iDeferLoading );
				oSettings._iRecordsDisplay = tmp ? oInit.iDeferLoading[0] : oInit.iDeferLoading;
				oSettings._iRecordsTotal = tmp ? oInit.iDeferLoading[1] : oInit.iDeferLoading;
			}
			
			if ( oInit.aaData !== null )
			{
				bUsePassedData = true;
			}
			
			/* Language definitions */
			if ( oInit.oLanguage.sUrl !== "" )
			{
				/* Get the language definitions from a file - because this Ajax call makes the language
				 * get async to the remainder of this function we use bInitHandedOff to indicate that 
				 * _fnInitialise will be fired by the returned Ajax handler, rather than the constructor
				 */
				oSettings.oLanguage.sUrl = oInit.oLanguage.sUrl;
				$.getJSON( oSettings.oLanguage.sUrl, null, function( json ) {
					_fnLanguageCompat( json );
					$.extend( true, oSettings.oLanguage, oInit.oLanguage, json );
					_fnInitialise( oSettings );
				} );
				bInitHandedOff = true;
			}
			else
			{
				$.extend( true, oSettings.oLanguage, oInit.oLanguage );
			}
			
			
			/*
			 * Stripes
			 */
			if ( oInit.asStripeClasses === null )
			{
				oSettings.asStripeClasses =[
					oSettings.oClasses.sStripeOdd,
					oSettings.oClasses.sStripeEven
				];
			}
			
			/* Remove row stripe classes if they are already on the table row */
			var bStripeRemove = false;
			var anRows = $(this).children('tbody').children('tr');
			for ( i=0, iLen=oSettings.asStripeClasses.length ; i<iLen ; i++ )
			{
				if ( anRows.filter(":lt(2)").hasClass( oSettings.asStripeClasses[i]) )
				{
					bStripeRemove = true;
					break;
				}
			}
					
			if ( bStripeRemove )
			{
				/* Store the classes which we are about to remove so they can be re-added on destroy */
				oSettings.asDestroyStripes = [ '', '' ];
				if ( $(anRows[0]).hasClass(oSettings.oClasses.sStripeOdd) )
				{
					oSettings.asDestroyStripes[0] += oSettings.oClasses.sStripeOdd+" ";
				}
				if ( $(anRows[0]).hasClass(oSettings.oClasses.sStripeEven) )
				{
					oSettings.asDestroyStripes[0] += oSettings.oClasses.sStripeEven;
				}
				if ( $(anRows[1]).hasClass(oSettings.oClasses.sStripeOdd) )
				{
					oSettings.asDestroyStripes[1] += oSettings.oClasses.sStripeOdd+" ";
				}
				if ( $(anRows[1]).hasClass(oSettings.oClasses.sStripeEven) )
				{
					oSettings.asDestroyStripes[1] += oSettings.oClasses.sStripeEven;
				}
				
				anRows.removeClass( oSettings.asStripeClasses.join(' ') );
			}
			
			
			/*
			 * Columns
			 * See if we should load columns automatically or use defined ones
			 */
			var anThs = [];
			var aoColumnsInit;
			var nThead = this.getElementsByTagName('thead');
			if ( nThead.length !== 0 )
			{
				_fnDetectHeader( oSettings.aoHeader, nThead[0] );
				anThs = _fnGetUniqueThs( oSettings );
			}
			
			/* If not given a column array, generate one with nulls */
			if ( oInit.aoColumns === null )
			{
				aoColumnsInit = [];
				for ( i=0, iLen=anThs.length ; i<iLen ; i++ )
				{
					aoColumnsInit.push( null );
				}
			}
			else
			{
				aoColumnsInit = oInit.aoColumns;
			}
			
			/* Add the columns */
			for ( i=0, iLen=aoColumnsInit.length ; i<iLen ; i++ )
			{
				/* Short cut - use the loop to check if we have column visibility state to restore */
				if ( oInit.saved_aoColumns !== undefined && oInit.saved_aoColumns.length == iLen )
				{
					if ( aoColumnsInit[i] === null )
					{
						aoColumnsInit[i] = {};
					}
					aoColumnsInit[i].bVisible = oInit.saved_aoColumns[i].bVisible;
				}
				
				_fnAddColumn( oSettings, anThs ? anThs[i] : null );
			}
			
			/* Apply the column definitions */
			_fnApplyColumnDefs( oSettings, oInit.aoColumnDefs, aoColumnsInit, function (iCol, oDef) {
				_fnColumnOptions( oSettings, iCol, oDef );
			} );
			
			
			/*
			 * Sorting
			 * Check the aaSorting array
			 */
			for ( i=0, iLen=oSettings.aaSorting.length ; i<iLen ; i++ )
			{
				if ( oSettings.aaSorting[i][0] >= oSettings.aoColumns.length )
				{
					oSettings.aaSorting[i][0] = 0;
				}
				var oColumn = oSettings.aoColumns[ oSettings.aaSorting[i][0] ];
				
				/* Add a default sorting index */
				if ( oSettings.aaSorting[i][2] === undefined )
				{
					oSettings.aaSorting[i][2] = 0;
				}
				
				/* If aaSorting is not defined, then we use the first indicator in asSorting */
				if ( oInit.aaSorting === undefined && oSettings.saved_aaSorting === undefined )
				{
					oSettings.aaSorting[i][1] = oColumn.asSorting[0];
				}
				
				/* Set the current sorting index based on aoColumns.asSorting */
				for ( j=0, jLen=oColumn.asSorting.length ; j<jLen ; j++ )
				{
					if ( oSettings.aaSorting[i][1] == oColumn.asSorting[j] )
					{
						oSettings.aaSorting[i][2] = j;
						break;
					}
				}
			}
				
			/* Do a first pass on the sorting classes (allows any size changes to be taken into
			 * account, and also will apply sorting disabled classes if disabled
			 */
			_fnSortingClasses( oSettings );
			
			
			/*
			 * Final init
			 * Cache the header, body and footer as required, creating them if needed
			 */
			
			/* Browser support detection */
			_fnBrowserDetect( oSettings );
			
			// Work around for Webkit bug 83867 - store the caption-side before removing from doc
			var captions = $(this).children('caption').each( function () {
				this._captionSide = $(this).css('caption-side');
			} );
			
			var thead = $(this).children('thead');
			if ( thead.length === 0 )
			{
				thead = [ document.createElement( 'thead' ) ];
				this.appendChild( thead[0] );
			}
			oSettings.nTHead = thead[0];
			
			var tbody = $(this).children('tbody');
			if ( tbody.length === 0 )
			{
				tbody = [ document.createElement( 'tbody' ) ];
				this.appendChild( tbody[0] );
			}
			oSettings.nTBody = tbody[0];
			oSettings.nTBody.setAttribute( "role", "alert" );
			oSettings.nTBody.setAttribute( "aria-live", "polite" );
			oSettings.nTBody.setAttribute( "aria-relevant", "all" );
			
			var tfoot = $(this).children('tfoot');
			if ( tfoot.length === 0 && captions.length > 0 && (oSettings.oScroll.sX !== "" || oSettings.oScroll.sY !== "") )
			{
				// If we are a scrolling table, and no footer has been given, then we need to create
				// a tfoot element for the caption element to be appended to
				tfoot = [ document.createElement( 'tfoot' ) ];
				this.appendChild( tfoot[0] );
			}
			
			if ( tfoot.length > 0 )
			{
				oSettings.nTFoot = tfoot[0];
				_fnDetectHeader( oSettings.aoFooter, oSettings.nTFoot );
			}
			
			/* Check if there is data passing into the constructor */
			if ( bUsePassedData )
			{
				for ( i=0 ; i<oInit.aaData.length ; i++ )
				{
					_fnAddData( oSettings, oInit.aaData[ i ] );
				}
			}
			else
			{
				/* Grab the data from the page */
				_fnGatherData( oSettings );
			}
			
			/* Copy the data index array */
			oSettings.aiDisplay = oSettings.aiDisplayMaster.slice();
			
			/* Initialisation complete - table can be drawn */
			oSettings.bInitialised = true;
			
			/* Check if we need to initialise the table (it might not have been handed off to the
			 * language processor)
			 */
			if ( bInitHandedOff === false )
			{
				_fnInitialise( oSettings );
			}
		} );
	};

	
	
	/**
	 * Provide a common method for plug-ins to check the version of DataTables being used, in order
	 * to ensure compatibility.
	 *  @param {string} sVersion Version string to check for, in the format "X.Y.Z". Note that the
	 *    formats "X" and "X.Y" are also acceptable.
	 *  @returns {boolean} true if this version of DataTables is greater or equal to the required
	 *    version, or false if this version of DataTales is not suitable
	 *  @static
	 *  @dtopt API-Static
	 *
	 *  @example
	 *    alert( $.fn.dataTable.fnVersionCheck( '1.9.0' ) );
	 */
	DataTable.fnVersionCheck = function( sVersion )
	{
		/* This is cheap, but effective */
		var fnZPad = function (Zpad, count)
		{
			while(Zpad.length < count) {
				Zpad += '0';
			}
			return Zpad;
		};
		var aThis = DataTable.ext.sVersion.split('.');
		var aThat = sVersion.split('.');
		var sThis = '', sThat = '';
		
		for ( var i=0, iLen=aThat.length ; i<iLen ; i++ )
		{
			sThis += fnZPad( aThis[i], 3 );
			sThat += fnZPad( aThat[i], 3 );
		}
		
		return parseInt(sThis, 10) >= parseInt(sThat, 10);
	};
	
	
	/**
	 * Check if a TABLE node is a DataTable table already or not.
	 *  @param {node} nTable The TABLE node to check if it is a DataTable or not (note that other
	 *    node types can be passed in, but will always return false).
	 *  @returns {boolean} true the table given is a DataTable, or false otherwise
	 *  @static
	 *  @dtopt API-Static
	 *
	 *  @example
	 *    var ex = document.getElementById('example');
	 *    if ( ! $.fn.DataTable.fnIsDataTable( ex ) ) {
	 *      $(ex).dataTable();
	 *    }
	 */
	DataTable.fnIsDataTable = function ( nTable )
	{
		var o = DataTable.settings;
	
		for ( var i=0 ; i<o.length ; i++ )
		{
			if ( o[i].nTable === nTable || o[i].nScrollHead === nTable || o[i].nScrollFoot === nTable )
			{
				return true;
			}
		}
	
		return false;
	};
	
	
	/**
	 * Get all DataTable tables that have been initialised - optionally you can select to
	 * get only currently visible tables.
	 *  @param {boolean} [bVisible=false] Flag to indicate if you want all (default) or 
	 *    visible tables only.
	 *  @returns {array} Array of TABLE nodes (not DataTable instances) which are DataTables
	 *  @static
	 *  @dtopt API-Static
	 *
	 *  @example
	 *    var table = $.fn.dataTable.fnTables(true);
	 *    if ( table.length > 0 ) {
	 *      $(table).dataTable().fnAdjustColumnSizing();
	 *    }
	 */
	DataTable.fnTables = function ( bVisible )
	{
		var out = [];
	
		jQuery.each( DataTable.settings, function (i, o) {
			if ( !bVisible || (bVisible === true && $(o.nTable).is(':visible')) )
			{
				out.push( o.nTable );
			}
		} );
	
		return out;
	};
	

	/**
	 * Version string for plug-ins to check compatibility. Allowed format is
	 * a.b.c.d.e where: a:int, b:int, c:int, d:string(dev|beta), e:int. d and
	 * e are optional
	 *  @member
	 *  @type string
	 *  @default Version number
	 */
	DataTable.version = "1.9.3";

	/**
	 * Private data store, containing all of the settings objects that are created for the
	 * tables on a given page.
	 * 
	 * Note that the <i>DataTable.settings</i> object is aliased to <i>jQuery.fn.dataTableExt</i> 
	 * through which it may be accessed and manipulated, or <i>jQuery.fn.dataTable.settings</i>.
	 *  @member
	 *  @type array
	 *  @default []
	 *  @private
	 */
	DataTable.settings = [];

	/**
	 * Object models container, for the various models that DataTables has available
	 * to it. These models define the objects that are used to hold the active state 
	 * and configuration of the table.
	 *  @namespace
	 */
	DataTable.models = {};
	
	
	/**
	 * DataTables extension options and plug-ins. This namespace acts as a collection "area"
	 * for plug-ins that can be used to extend the default DataTables behaviour - indeed many
	 * of the build in methods use this method to provide their own capabilities (sorting methods
	 * for example).
	 * 
	 * Note that this namespace is aliased to jQuery.fn.dataTableExt so it can be readily accessed
	 * and modified by plug-ins.
	 *  @namespace
	 */
	DataTable.models.ext = {
		/**
		 * Plug-in filtering functions - this method of filtering is complimentary to the default
		 * type based filtering, and a lot more comprehensive as it allows you complete control
		 * over the filtering logic. Each element in this array is a function (parameters
		 * described below) that is called for every row in the table, and your logic decides if
		 * it should be included in the filtered data set or not.
		 *   <ul>
		 *     <li>
		 *       Function input parameters:
		 *       <ul>
		 *         <li>{object} DataTables settings object: see {@link DataTable.models.oSettings}.</li>
		 *         <li>{array|object} Data for the row to be processed (same as the original format
		 *           that was passed in as the data source, or an array from a DOM data source</li>
		 *         <li>{int} Row index in aoData ({@link DataTable.models.oSettings.aoData}), which can
		 *           be useful to retrieve the TR element if you need DOM interaction.</li>
		 *       </ul>
		 *     </li>
		 *     <li>
		 *       Function return:
		 *       <ul>
		 *         <li>{boolean} Include the row in the filtered result set (true) or not (false)</li>
		 *       </ul>
		 *     </il>
		 *   </ul>
		 *  @type array
		 *  @default []
		 *
		 *  @example
		 *    // The following example shows custom filtering being applied to the fourth column (i.e.
		 *    // the aData[3] index) based on two input values from the end-user, matching the data in 
		 *    // a certain range.
		 *    $.fn.dataTableExt.afnFiltering.push(
		 *      function( oSettings, aData, iDataIndex ) {
		 *        var iMin = document.getElementById('min').value * 1;
		 *        var iMax = document.getElementById('max').value * 1;
		 *        var iVersion = aData[3] == "-" ? 0 : aData[3]*1;
		 *        if ( iMin == "" && iMax == "" ) {
		 *          return true;
		 *        }
		 *        else if ( iMin == "" && iVersion < iMax ) {
		 *          return true;
		 *        }
		 *        else if ( iMin < iVersion && "" == iMax ) {
		 *          return true;
		 *        }
		 *        else if ( iMin < iVersion && iVersion < iMax ) {
		 *          return true;
		 *        }
		 *        return false;
		 *      }
		 *    );
		 */
		"afnFiltering": [],
	
	
		/**
		 * Plug-in sorting functions - this method of sorting is complimentary to the default type
		 * based sorting that DataTables does automatically, allowing much greater control over the
		 * the data that is being used to sort a column. This is useful if you want to do sorting
		 * based on live data (for example the contents of an 'input' element) rather than just the
		 * static string that DataTables knows of. The way these plug-ins work is that you create
		 * an array of the values you wish to be sorted for the column in question and then return
		 * that array. Which pre-sorting function is run here depends on the sSortDataType parameter
		 * that is used for the column (if any). This is the corollary of <i>ofnSearch</i> for sort 
		 * data.
		 *   <ul>
	     *     <li>
	     *       Function input parameters:
	     *       <ul>
		 *         <li>{object} DataTables settings object: see {@link DataTable.models.oSettings}.</li>
	     *         <li>{int} Target column index</li>
	     *       </ul>
	     *     </li>
		 *     <li>
		 *       Function return:
		 *       <ul>
		 *         <li>{array} Data for the column to be sorted upon</li>
		 *       </ul>
		 *     </il>
		 *   </ul>
		 *  
		 * Note that as of v1.9, it is typically preferable to use <i>mData</i> to prepare data for
		 * the different uses that DataTables can put the data to. Specifically <i>mData</i> when
		 * used as a function will give you a 'type' (sorting, filtering etc) that you can use to 
		 * prepare the data as required for the different types. As such, this method is deprecated.
		 *  @type array
		 *  @default []
		 *  @deprecated
		 *
		 *  @example
		 *    // Updating the cached sorting information with user entered values in HTML input elements
		 *    jQuery.fn.dataTableExt.afnSortData['dom-text'] = function ( oSettings, iColumn )
		 *    {
		 *      var aData = [];
		 *      $( 'td:eq('+iColumn+') input', oSettings.oApi._fnGetTrNodes(oSettings) ).each( function () {
		 *        aData.push( this.value );
		 *      } );
		 *      return aData;
		 *    }
		 */
		"afnSortData": [],
	
	
		/**
		 * Feature plug-ins - This is an array of objects which describe the feature plug-ins that are
		 * available to DataTables. These feature plug-ins are accessible through the sDom initialisation
		 * option. As such, each feature plug-in must describe a function that is used to initialise
		 * itself (fnInit), a character so the feature can be enabled by sDom (cFeature) and the name
		 * of the feature (sFeature). Thus the objects attached to this method must provide:
		 *   <ul>
		 *     <li>{function} fnInit Initialisation of the plug-in
		 *       <ul>
	     *         <li>
	     *           Function input parameters:
	     *           <ul>
		 *             <li>{object} DataTables settings object: see {@link DataTable.models.oSettings}.</li>
	     *           </ul>
	     *         </li>
		 *         <li>
		 *           Function return:
		 *           <ul>
		 *             <li>{node|null} The element which contains your feature. Note that the return
		 *                may also be void if your plug-in does not require to inject any DOM elements 
		 *                into DataTables control (sDom) - for example this might be useful when 
		 *                developing a plug-in which allows table control via keyboard entry.</li>
		 *           </ul>
		 *         </il>
		 *       </ul>
		 *     </li>
		 *     <li>{character} cFeature Character that will be matched in sDom - case sensitive</li>
		 *     <li>{string} sFeature Feature name</li>
		 *   </ul>
		 *  @type array
		 *  @default []
		 * 
		 *  @example
		 *    // How TableTools initialises itself.
		 *    $.fn.dataTableExt.aoFeatures.push( {
		 *      "fnInit": function( oSettings ) {
		 *        return new TableTools( { "oDTSettings": oSettings } );
		 *      },
		 *      "cFeature": "T",
		 *      "sFeature": "TableTools"
		 *    } );
		 */
		"aoFeatures": [],
	
	
		/**
		 * Type detection plug-in functions - DataTables utilises types to define how sorting and
		 * filtering behave, and types can be either  be defined by the developer (sType for the
		 * column) or they can be automatically detected by the methods in this array. The functions
		 * defined in the array are quite simple, taking a single parameter (the data to analyse) 
		 * and returning the type if it is a known type, or null otherwise.
		 *   <ul>
	     *     <li>
	     *       Function input parameters:
	     *       <ul>
		 *         <li>{*} Data from the column cell to be analysed</li>
	     *       </ul>
	     *     </li>
		 *     <li>
		 *       Function return:
		 *       <ul>
		 *         <li>{string|null} Data type detected, or null if unknown (and thus pass it
		 *           on to the other type detection functions.</li>
		 *       </ul>
		 *     </il>
		 *   </ul>
		 *  @type array
		 *  @default []
		 *  
		 *  @example
		 *    // Currency type detection plug-in:
		 *    jQuery.fn.dataTableExt.aTypes.push(
		 *      function ( sData ) {
		 *        var sValidChars = "0123456789.-";
		 *        var Char;
		 *        
		 *        // Check the numeric part
		 *        for ( i=1 ; i<sData.length ; i++ ) {
		 *          Char = sData.charAt(i); 
		 *          if (sValidChars.indexOf(Char) == -1) {
		 *            return null;
		 *          }
		 *        }
		 *        
		 *        // Check prefixed by currency
		 *        if ( sData.charAt(0) == '$' || sData.charAt(0) == '&pound;' ) {
		 *          return 'currency';
		 *        }
		 *        return null;
		 *      }
		 *    );
		 */
		"aTypes": [],
	
	
		/**
		 * Provide a common method for plug-ins to check the version of DataTables being used, 
		 * in order to ensure compatibility.
		 *  @type function
		 *  @param {string} sVersion Version string to check for, in the format "X.Y.Z". Note 
		 *    that the formats "X" and "X.Y" are also acceptable.
		 *  @returns {boolean} true if this version of DataTables is greater or equal to the 
		 *    required version, or false if this version of DataTales is not suitable
		 *
		 *  @example
		 *    $(document).ready(function() {
		 *      var oTable = $('#example').dataTable();
		 *      alert( oTable.fnVersionCheck( '1.9.0' ) );
		 *    } );
		 */
		"fnVersionCheck": DataTable.fnVersionCheck,
	
	
		/**
		 * Index for what 'this' index API functions should use
		 *  @type int
		 *  @default 0
		 */
		"iApiIndex": 0,
	
	
		/**
		 * Pre-processing of filtering data plug-ins - When you assign the sType for a column
		 * (or have it automatically detected for you by DataTables or a type detection plug-in), 
		 * you will typically be using this for custom sorting, but it can also be used to provide 
		 * custom filtering by allowing you to pre-processing the data and returning the data in
		 * the format that should be filtered upon. This is done by adding functions this object 
		 * with a parameter name which matches the sType for that target column. This is the
		 * corollary of <i>afnSortData</i> for filtering data.
		 *   <ul>
	     *     <li>
	     *       Function input parameters:
	     *       <ul>
		 *         <li>{*} Data from the column cell to be prepared for filtering</li>
	     *       </ul>
	     *     </li>
		 *     <li>
		 *       Function return:
		 *       <ul>
		 *         <li>{string|null} Formatted string that will be used for the filtering.</li>
		 *       </ul>
		 *     </il>
		 *   </ul>
		 * 
		 * Note that as of v1.9, it is typically preferable to use <i>mData</i> to prepare data for
		 * the different uses that DataTables can put the data to. Specifically <i>mData</i> when
		 * used as a function will give you a 'type' (sorting, filtering etc) that you can use to 
		 * prepare the data as required for the different types. As such, this method is deprecated.
		 *  @type object
		 *  @default {}
		 *  @deprecated
		 *
		 *  @example
		 *    $.fn.dataTableExt.ofnSearch['title-numeric'] = function ( sData ) {
		 *      return sData.replace(/\n/g," ").replace( /<.*?>/g, "" );
		 *    }
		 */
		"ofnSearch": {},
	
	
		/**
		 * Container for all private functions in DataTables so they can be exposed externally
		 *  @type object
		 *  @default {}
		 */
		"oApi": {},
	
	
		/**
		 * Storage for the various classes that DataTables uses
		 *  @type object
		 *  @default {}
		 */
		"oStdClasses": {},
		
	
		/**
		 * Storage for the various classes that DataTables uses - jQuery UI suitable
		 *  @type object
		 *  @default {}
		 */
		"oJUIClasses": {},
	
	
		/**
		 * Pagination plug-in methods - The style and controls of the pagination can significantly 
		 * impact on how the end user interacts with the data in your table, and DataTables allows 
		 * the addition of pagination controls by extending this object, which can then be enabled
		 * through the <i>sPaginationType</i> initialisation parameter. Each pagination type that
		 * is added is an object (the property name of which is what <i>sPaginationType</i> refers
		 * to) that has two properties, both methods that are used by DataTables to update the
		 * control's state.
		 *   <ul>
		 *     <li>
		 *       fnInit -  Initialisation of the paging controls. Called only during initialisation 
		 *         of the table. It is expected that this function will add the required DOM elements 
		 *         to the page for the paging controls to work. The element pointer 
		 *         'oSettings.aanFeatures.p' array is provided by DataTables to contain the paging 
		 *         controls (note that this is a 2D array to allow for multiple instances of each 
		 *         DataTables DOM element). It is suggested that you add the controls to this element 
		 *         as children
		 *       <ul>
	     *         <li>
	     *           Function input parameters:
	     *           <ul>
		 *             <li>{object} DataTables settings object: see {@link DataTable.models.oSettings}.</li>
		 *             <li>{node} Container into which the pagination controls must be inserted</li>
		 *             <li>{function} Draw callback function - whenever the controls cause a page
		 *               change, this method must be called to redraw the table.</li>
	     *           </ul>
	     *         </li>
		 *         <li>
		 *           Function return:
		 *           <ul>
		 *             <li>No return required</li>
		 *           </ul>
		 *         </il>
		 *       </ul>
		 *     </il>
		 *     <li>
		 *       fnInit -  This function is called whenever the paging status of the table changes and is
		 *         typically used to update classes and/or text of the paging controls to reflex the new 
		 *         status.
		 *       <ul>
	     *         <li>
	     *           Function input parameters:
	     *           <ul>
		 *             <li>{object} DataTables settings object: see {@link DataTable.models.oSettings}.</li>
		 *             <li>{function} Draw callback function - in case you need to redraw the table again
		 *               or attach new event listeners</li>
	     *           </ul>
	     *         </li>
		 *         <li>
		 *           Function return:
		 *           <ul>
		 *             <li>No return required</li>
		 *           </ul>
		 *         </il>
		 *       </ul>
		 *     </il>
		 *   </ul>
		 *  @type object
		 *  @default {}
		 *
		 *  @example
		 *    $.fn.dataTableExt.oPagination.four_button = {
		 *      "fnInit": function ( oSettings, nPaging, fnCallbackDraw ) {
		 *        nFirst = document.createElement( 'span' );
		 *        nPrevious = document.createElement( 'span' );
		 *        nNext = document.createElement( 'span' );
		 *        nLast = document.createElement( 'span' );
		 *        
		 *        nFirst.appendChild( document.createTextNode( oSettings.oLanguage.oPaginate.sFirst ) );
		 *        nPrevious.appendChild( document.createTextNode( oSettings.oLanguage.oPaginate.sPrevious ) );
		 *        nNext.appendChild( document.createTextNode( oSettings.oLanguage.oPaginate.sNext ) );
		 *        nLast.appendChild( document.createTextNode( oSettings.oLanguage.oPaginate.sLast ) );
		 *        
		 *        nFirst.className = "paginate_button first";
		 *        nPrevious.className = "paginate_button previous";
		 *        nNext.className="paginate_button next";
		 *        nLast.className = "paginate_button last";
		 *        
		 *        nPaging.appendChild( nFirst );
		 *        nPaging.appendChild( nPrevious );
		 *        nPaging.appendChild( nNext );
		 *        nPaging.appendChild( nLast );
		 *        
		 *        $(nFirst).click( function () {
		 *          oSettings.oApi._fnPageChange( oSettings, "first" );
		 *          fnCallbackDraw( oSettings );
		 *        } );
		 *        
		 *        $(nPrevious).click( function() {
		 *          oSettings.oApi._fnPageChange( oSettings, "previous" );
		 *          fnCallbackDraw( oSettings );
		 *        } );
		 *        
		 *        $(nNext).click( function() {
		 *          oSettings.oApi._fnPageChange( oSettings, "next" );
		 *          fnCallbackDraw( oSettings );
		 *        } );
		 *        
		 *        $(nLast).click( function() {
		 *          oSettings.oApi._fnPageChange( oSettings, "last" );
		 *          fnCallbackDraw( oSettings );
		 *        } );
		 *        
		 *        $(nFirst).bind( 'selectstart', function () { return false; } );
		 *        $(nPrevious).bind( 'selectstart', function () { return false; } );
		 *        $(nNext).bind( 'selectstart', function () { return false; } );
		 *        $(nLast).bind( 'selectstart', function () { return false; } );
		 *      },
		 *      
		 *      "fnUpdate": function ( oSettings, fnCallbackDraw ) {
		 *        if ( !oSettings.aanFeatures.p ) {
		 *          return;
		 *        }
		 *        
		 *        // Loop over each instance of the pager
		 *        var an = oSettings.aanFeatures.p;
		 *        for ( var i=0, iLen=an.length ; i<iLen ; i++ ) {
		 *          var buttons = an[i].getElementsByTagName('span');
		 *          if ( oSettings._iDisplayStart === 0 ) {
		 *            buttons[0].className = "paginate_disabled_previous";
		 *            buttons[1].className = "paginate_disabled_previous";
		 *          }
		 *          else {
		 *            buttons[0].className = "paginate_enabled_previous";
		 *            buttons[1].className = "paginate_enabled_previous";
		 *          }
		 *          
		 *          if ( oSettings.fnDisplayEnd() == oSettings.fnRecordsDisplay() ) {
		 *            buttons[2].className = "paginate_disabled_next";
		 *            buttons[3].className = "paginate_disabled_next";
		 *          }
		 *          else {
		 *            buttons[2].className = "paginate_enabled_next";
		 *            buttons[3].className = "paginate_enabled_next";
		 *          }
		 *        }
		 *      }
		 *    };
		 */
		"oPagination": {},
	
	
		/**
		 * Sorting plug-in methods - Sorting in DataTables is based on the detected type of the
		 * data column (you can add your own type detection functions, or override automatic 
		 * detection using sType). With this specific type given to the column, DataTables will 
		 * apply the required sort from the functions in the object. Each sort type must provide
		 * two mandatory methods, one each for ascending and descending sorting, and can optionally
		 * provide a pre-formatting method that will help speed up sorting by allowing DataTables
		 * to pre-format the sort data only once (rather than every time the actual sort functions
		 * are run). The two sorting functions are typical Javascript sort methods:
		 *   <ul>
	     *     <li>
	     *       Function input parameters:
	     *       <ul>
		 *         <li>{*} Data to compare to the second parameter</li>
		 *         <li>{*} Data to compare to the first parameter</li>
	     *       </ul>
	     *     </li>
		 *     <li>
		 *       Function return:
		 *       <ul>
		 *         <li>{int} Sorting match: <0 if first parameter should be sorted lower than
		 *           the second parameter, ===0 if the two parameters are equal and >0 if
		 *           the first parameter should be sorted height than the second parameter.</li>
		 *       </ul>
		 *     </il>
		 *   </ul>
		 *  @type object
		 *  @default {}
		 *
		 *  @example
		 *    // Case-sensitive string sorting, with no pre-formatting method
		 *    $.extend( $.fn.dataTableExt.oSort, {
		 *      "string-case-asc": function(x,y) {
		 *        return ((x < y) ? -1 : ((x > y) ? 1 : 0));
		 *      },
		 *      "string-case-desc": function(x,y) {
		 *        return ((x < y) ? 1 : ((x > y) ? -1 : 0));
		 *      }
		 *    } );
		 *
		 *  @example
		 *    // Case-insensitive string sorting, with pre-formatting
		 *    $.extend( $.fn.dataTableExt.oSort, {
		 *      "string-pre": function(x) {
		 *        return x.toLowerCase();
		 *      },
		 *      "string-asc": function(x,y) {
		 *        return ((x < y) ? -1 : ((x > y) ? 1 : 0));
		 *      },
		 *      "string-desc": function(x,y) {
		 *        return ((x < y) ? 1 : ((x > y) ? -1 : 0));
		 *      }
		 *    } );
		 */
		"oSort": {},
	
	
		/**
		 * Version string for plug-ins to check compatibility. Allowed format is
		 * a.b.c.d.e where: a:int, b:int, c:int, d:string(dev|beta), e:int. d and
		 * e are optional
		 *  @type string
		 *  @default Version number
		 */
		"sVersion": DataTable.version,
	
	
		/**
		 * How should DataTables report an error. Can take the value 'alert' or 'throw'
		 *  @type string
		 *  @default alert
		 */
		"sErrMode": "alert",
	
	
		/**
		 * Store information for DataTables to access globally about other instances
		 *  @namespace
		 *  @private
		 */
		"_oExternConfig": {
			/* int:iNextUnique - next unique number for an instance */
			"iNextUnique": 0
		}
	};
	
	
	
	
	/**
	 * Template object for the way in which DataTables holds information about
	 * search information for the global filter and individual column filters.
	 *  @namespace
	 */
	DataTable.models.oSearch = {
		/**
		 * Flag to indicate if the filtering should be case insensitive or not
		 *  @type boolean
		 *  @default true
		 */
		"bCaseInsensitive": true,
	
		/**
		 * Applied search term
		 *  @type string
		 *  @default <i>Empty string</i>
		 */
		"sSearch": "",
	
		/**
		 * Flag to indicate if the search term should be interpreted as a
		 * regular expression (true) or not (false) and therefore and special
		 * regex characters escaped.
		 *  @type boolean
		 *  @default false
		 */
		"bRegex": false,
	
		/**
		 * Flag to indicate if DataTables is to use its smart filtering or not.
		 *  @type boolean
		 *  @default true
		 */
		"bSmart": true
	};
	
	
	
	
	/**
	 * Template object for the way in which DataTables holds information about
	 * each individual row. This is the object format used for the settings 
	 * aoData array.
	 *  @namespace
	 */
	DataTable.models.oRow = {
		/**
		 * TR element for the row
		 *  @type node
		 *  @default null
		 */
		"nTr": null,
	
		/**
		 * Data object from the original data source for the row. This is either
		 * an array if using the traditional form of DataTables, or an object if
		 * using mData options. The exact type will depend on the passed in
		 * data from the data source, or will be an array if using DOM a data 
		 * source.
		 *  @type array|object
		 *  @default []
		 */
		"_aData": [],
	
		/**
		 * Sorting data cache - this array is ostensibly the same length as the
		 * number of columns (although each index is generated only as it is 
		 * needed), and holds the data that is used for sorting each column in the
		 * row. We do this cache generation at the start of the sort in order that
		 * the formatting of the sort data need be done only once for each cell
		 * per sort. This array should not be read from or written to by anything
		 * other than the master sorting methods.
		 *  @type array
		 *  @default []
		 *  @private
		 */
		"_aSortData": [],
	
		/**
		 * Array of TD elements that are cached for hidden rows, so they can be
		 * reinserted into the table if a column is made visible again (or to act
		 * as a store if a column is made hidden). Only hidden columns have a 
		 * reference in the array. For non-hidden columns the value is either
		 * undefined or null.
		 *  @type array nodes
		 *  @default []
		 *  @private
		 */
		"_anHidden": [],
	
		/**
		 * Cache of the class name that DataTables has applied to the row, so we
		 * can quickly look at this variable rather than needing to do a DOM check
		 * on className for the nTr property.
		 *  @type string
		 *  @default <i>Empty string</i>
		 *  @private
		 */
		"_sRowStripe": ""
	};
	
	
	
	/**
	 * Template object for the column information object in DataTables. This object
	 * is held in the settings aoColumns array and contains all the information that
	 * DataTables needs about each individual column.
	 * 
	 * Note that this object is related to {@link DataTable.defaults.columns} 
	 * but this one is the internal data store for DataTables's cache of columns.
	 * It should NOT be manipulated outside of DataTables. Any configuration should
	 * be done through the initialisation options.
	 *  @namespace
	 */
	DataTable.models.oColumn = {
		/**
		 * A list of the columns that sorting should occur on when this column
		 * is sorted. That this property is an array allows multi-column sorting
		 * to be defined for a column (for example first name / last name columns
		 * would benefit from this). The values are integers pointing to the
		 * columns to be sorted on (typically it will be a single integer pointing
		 * at itself, but that doesn't need to be the case).
		 *  @type array
		 */
		"aDataSort": null,
	
		/**
		 * Define the sorting directions that are applied to the column, in sequence
		 * as the column is repeatedly sorted upon - i.e. the first value is used
		 * as the sorting direction when the column if first sorted (clicked on).
		 * Sort it again (click again) and it will move on to the next index.
		 * Repeat until loop.
		 *  @type array
		 */
		"asSorting": null,
		
		/**
		 * Flag to indicate if the column is searchable, and thus should be included
		 * in the filtering or not.
		 *  @type boolean
		 */
		"bSearchable": null,
		
		/**
		 * Flag to indicate if the column is sortable or not.
		 *  @type boolean
		 */
		"bSortable": null,
		
		/**
		 * When using fnRender, you have two options for what to do with the data,
		 * and this property serves as the switch. Firstly, you can have the sorting
		 * and filtering use the rendered value (true - default), or you can have
		 * the sorting and filtering us the original value (false).
		 * 
		 * *NOTE* It is it is advisable now to use mData as a function and make 
		 * use of the 'type' that it gives, allowing (potentially) different data to
		 * be used for sorting, filtering, display and type detection.
		 *  @type boolean
		 *  @deprecated
		 */
		"bUseRendered": null,
		
		/**
		 * Flag to indicate if the column is currently visible in the table or not
		 *  @type boolean
		 */
		"bVisible": null,
		
		/**
		 * Flag to indicate to the type detection method if the automatic type
		 * detection should be used, or if a column type (sType) has been specified
		 *  @type boolean
		 *  @default true
		 *  @private
		 */
		"_bAutoType": true,
		
		/**
		 * Developer definable function that is called whenever a cell is created (Ajax source,
		 * etc) or processed for input (DOM source). This can be used as a compliment to fnRender
		 * allowing you to modify the DOM element (add background colour for example) when the
		 * element is available (since it is not when fnRender is called).
		 *  @type function
		 *  @param {element} nTd The TD node that has been created
		 *  @param {*} sData The Data for the cell
		 *  @param {array|object} oData The data for the whole row
		 *  @param {int} iRow The row index for the aoData data store
		 *  @default null
		 */
		"fnCreatedCell": null,
		
		/**
		 * Function to get data from a cell in a column. You should <b>never</b>
		 * access data directly through _aData internally in DataTables - always use
		 * the method attached to this property. It allows mData to function as
		 * required. This function is automatically assigned by the column 
		 * initialisation method
		 *  @type function
		 *  @param {array|object} oData The data array/object for the array 
		 *    (i.e. aoData[]._aData)
		 *  @param {string} sSpecific The specific data type you want to get - 
		 *    'display', 'type' 'filter' 'sort'
		 *  @returns {*} The data for the cell from the given row's data
		 *  @default null
		 */
		"fnGetData": null,
		
		/**
		 * Custom display function that will be called for the display of each cell 
		 * in this column.
		 *  @type function
		 *  @param {object} o Object with the following parameters:
		 *  @param {int}    o.iDataRow The row in aoData
		 *  @param {int}    o.iDataColumn The column in question
		 *  @param {array}  o.aData The data for the row in question
		 *  @param {object} o.oSettings The settings object for this DataTables instance
		 *  @returns {string} The string you which to use in the display
		 *  @default null
		 */
		"fnRender": null,
		
		/**
		 * Function to set data for a cell in the column. You should <b>never</b> 
		 * set the data directly to _aData internally in DataTables - always use
		 * this method. It allows mData to function as required. This function
		 * is automatically assigned by the column initialisation method
		 *  @type function
		 *  @param {array|object} oData The data array/object for the array 
		 *    (i.e. aoData[]._aData)
		 *  @param {*} sValue Value to set
		 *  @default null
		 */
		"fnSetData": null,
		
		/**
		 * Property to read the value for the cells in the column from the data 
		 * source array / object. If null, then the default content is used, if a
		 * function is given then the return from the function is used.
		 *  @type function|int|string|null
		 *  @default null
		 */
		"mData": null,
		
		/**
		 * Partner property to mData which is used (only when defined) to get
		 * the data - i.e. it is basically the same as mData, but without the
		 * 'set' option, and also the data fed to it is the result from mData.
		 * This is the rendering method to match the data method of mData.
		 *  @type function|int|string|null
		 *  @default null
		 */
		"mRender": null,
		
		/**
		 * Unique header TH/TD element for this column - this is what the sorting
		 * listener is attached to (if sorting is enabled.)
		 *  @type node
		 *  @default null
		 */
		"nTh": null,
		
		/**
		 * Unique footer TH/TD element for this column (if there is one). Not used 
		 * in DataTables as such, but can be used for plug-ins to reference the 
		 * footer for each column.
		 *  @type node
		 *  @default null
		 */
		"nTf": null,
		
		/**
		 * The class to apply to all TD elements in the table's TBODY for the column
		 *  @type string
		 *  @default null
		 */
		"sClass": null,
		
		/**
		 * When DataTables calculates the column widths to assign to each column,
		 * it finds the longest string in each column and then constructs a
		 * temporary table and reads the widths from that. The problem with this
		 * is that "mmm" is much wider then "iiii", but the latter is a longer 
		 * string - thus the calculation can go wrong (doing it properly and putting
		 * it into an DOM object and measuring that is horribly(!) slow). Thus as
		 * a "work around" we provide this option. It will append its value to the
		 * text that is found to be the longest string for the column - i.e. padding.
		 *  @type string
		 */
		"sContentPadding": null,
		
		/**
		 * Allows a default value to be given for a column's data, and will be used
		 * whenever a null data source is encountered (this can be because mData
		 * is set to null, or because the data source itself is null).
		 *  @type string
		 *  @default null
		 */
		"sDefaultContent": null,
		
		/**
		 * Name for the column, allowing reference to the column by name as well as
		 * by index (needs a lookup to work by name).
		 *  @type string
		 */
		"sName": null,
		
		/**
		 * Custom sorting data type - defines which of the available plug-ins in
		 * afnSortData the custom sorting will use - if any is defined.
		 *  @type string
		 *  @default std
		 */
		"sSortDataType": 'std',
		
		/**
		 * Class to be applied to the header element when sorting on this column
		 *  @type string
		 *  @default null
		 */
		"sSortingClass": null,
		
		/**
		 * Class to be applied to the header element when sorting on this column -
		 * when jQuery UI theming is used.
		 *  @type string
		 *  @default null
		 */
		"sSortingClassJUI": null,
		
		/**
		 * Title of the column - what is seen in the TH element (nTh).
		 *  @type string
		 */
		"sTitle": null,
		
		/**
		 * Column sorting and filtering type
		 *  @type string
		 *  @default null
		 */
		"sType": null,
		
		/**
		 * Width of the column
		 *  @type string
		 *  @default null
		 */
		"sWidth": null,
		
		/**
		 * Width of the column when it was first "encountered"
		 *  @type string
		 *  @default null
		 */
		"sWidthOrig": null
	};
	
	
	
	/**
	 * Initialisation options that can be given to DataTables at initialisation 
	 * time.
	 *  @namespace
	 */
	DataTable.defaults = {
		/**
		 * An array of data to use for the table, passed in at initialisation which 
		 * will be used in preference to any data which is already in the DOM. This is
		 * particularly useful for constructing tables purely in Javascript, for
		 * example with a custom Ajax call.
		 *  @type array
		 *  @default null
		 *  @dtopt Option
		 * 
		 *  @example
		 *    // Using a 2D array data source
		 *    $(document).ready( function () {
		 *      $('#example').dataTable( {
		 *        "aaData": [
		 *          ['Trident', 'Internet Explorer 4.0', 'Win 95+', 4, 'X'],
		 *          ['Trident', 'Internet Explorer 5.0', 'Win 95+', 5, 'C'],
		 *        ],
		 *        "aoColumns": [
		 *          { "sTitle": "Engine" },
		 *          { "sTitle": "Browser" },
		 *          { "sTitle": "Platform" },
		 *          { "sTitle": "Version" },
		 *          { "sTitle": "Grade" }
		 *        ]
		 *      } );
		 *    } );
		 *    
		 *  @example
		 *    // Using an array of objects as a data source (mData)
		 *    $(document).ready( function () {
		 *      $('#example').dataTable( {
		 *        "aaData": [
		 *          {
		 *            "engine":   "Trident",
		 *            "browser":  "Internet Explorer 4.0",
		 *            "platform": "Win 95+",
		 *            "version":  4,
		 *            "grade":    "X"
		 *          },
		 *          {
		 *            "engine":   "Trident",
		 *            "browser":  "Internet Explorer 5.0",
		 *            "platform": "Win 95+",
		 *            "version":  5,
		 *            "grade":    "C"
		 *          }
		 *        ],
		 *        "aoColumns": [
		 *          { "sTitle": "Engine",   "mData": "engine" },
		 *          { "sTitle": "Browser",  "mData": "browser" },
		 *          { "sTitle": "Platform", "mData": "platform" },
		 *          { "sTitle": "Version",  "mData": "version" },
		 *          { "sTitle": "Grade",    "mData": "grade" }
		 *        ]
		 *      } );
		 *    } );
		 */
		"aaData": null,
	
	
		/**
		 * If sorting is enabled, then DataTables will perform a first pass sort on 
		 * initialisation. You can define which column(s) the sort is performed upon, 
		 * and the sorting direction, with this variable. The aaSorting array should 
		 * contain an array for each column to be sorted initially containing the 
		 * column's index and a direction string ('asc' or 'desc').
		 *  @type array
		 *  @default [[0,'asc']]
		 *  @dtopt Option
		 * 
		 *  @example
		 *    // Sort by 3rd column first, and then 4th column
		 *    $(document).ready( function() {
		 *      $('#example').dataTable( {
		 *        "aaSorting": [[2,'asc'], [3,'desc']]
		 *      } );
		 *    } );
		 *    
		 *    // No initial sorting
		 *    $(document).ready( function() {
		 *      $('#example').dataTable( {
		 *        "aaSorting": []
		 *      } );
		 *    } );
		 */
		"aaSorting": [[0,'asc']],
	
	
		/**
		 * This parameter is basically identical to the aaSorting parameter, but 
		 * cannot be overridden by user interaction with the table. What this means 
		 * is that you could have a column (visible or hidden) which the sorting will 
		 * always be forced on first - any sorting after that (from the user) will 
		 * then be performed as required. This can be useful for grouping rows 
		 * together.
		 *  @type array
		 *  @default null
		 *  @dtopt Option
		 * 
		 *  @example
		 *    $(document).ready( function() {
		 *      $('#example').dataTable( {
		 *        "aaSortingFixed": [[0,'asc']]
		 *      } );
		 *    } )
		 */
		"aaSortingFixed": null,
	
	
		/**
		 * This parameter allows you to readily specify the entries in the length drop
		 * down menu that DataTables shows when pagination is enabled. It can be 
		 * either a 1D array of options which will be used for both the displayed 
		 * option and the value, or a 2D array which will use the array in the first 
		 * position as the value, and the array in the second position as the 
		 * displayed options (useful for language strings such as 'All').
		 *  @type array
		 *  @default [ 10, 25, 50, 100 ]
		 *  @dtopt Option
		 * 
		 *  @example
		 *    $(document).ready( function() {
		 *      $('#example').dataTable( {
		 *        "aLengthMenu": [[10, 25, 50, -1], [10, 25, 50, "All"]]
		 *      } );
		 *    } );
		 *  
		 *  @example
		 *    // Setting the default display length as well as length menu
		 *    // This is likely to be wanted if you remove the '10' option which
		 *    // is the iDisplayLength default.
		 *    $(document).ready( function() {
		 *      $('#example').dataTable( {
		 *        "iDisplayLength": 25,
		 *        "aLengthMenu": [[25, 50, 100, -1], [25, 50, 100, "All"]]
		 *      } );
		 *    } );
		 */
		"aLengthMenu": [ 10, 25, 50, 100 ],
	
	
		/**
		 * The aoColumns option in the initialisation parameter allows you to define
		 * details about the way individual columns behave. For a full list of
		 * column options that can be set, please see 
		 * {@link DataTable.defaults.columns}. Note that if you use aoColumns to
		 * define your columns, you must have an entry in the array for every single
		 * column that you have in your table (these can be null if you don't which
		 * to specify any options).
		 *  @member
		 */
		"aoColumns": null,
	
		/**
		 * Very similar to aoColumns, aoColumnDefs allows you to target a specific 
		 * column, multiple columns, or all columns, using the aTargets property of 
		 * each object in the array. This allows great flexibility when creating 
		 * tables, as the aoColumnDefs arrays can be of any length, targeting the 
		 * columns you specifically want. aoColumnDefs may use any of the column 
		 * options available: {@link DataTable.defaults.columns}, but it _must_
		 * have aTargets defined in each object in the array. Values in the aTargets
		 * array may be:
		 *   <ul>
		 *     <li>a string - class name will be matched on the TH for the column</li>
		 *     <li>0 or a positive integer - column index counting from the left</li>
		 *     <li>a negative integer - column index counting from the right</li>
		 *     <li>the string "_all" - all columns (i.e. assign a default)</li>
		 *   </ul>
		 *  @member
		 */
		"aoColumnDefs": null,
	
	
		/**
		 * Basically the same as oSearch, this parameter defines the individual column
		 * filtering state at initialisation time. The array must be of the same size 
		 * as the number of columns, and each element be an object with the parameters
		 * "sSearch" and "bEscapeRegex" (the latter is optional). 'null' is also
		 * accepted and the default will be used.
		 *  @type array
		 *  @default []
		 *  @dtopt Option
		 * 
		 *  @example
		 *    $(document).ready( function() {
		 *      $('#example').dataTable( {
		 *        "aoSearchCols": [
		 *          null,
		 *          { "sSearch": "My filter" },
		 *          null,
		 *          { "sSearch": "^[0-9]", "bEscapeRegex": false }
		 *        ]
		 *      } );
		 *    } )
		 */
		"aoSearchCols": [],
	
	
		/**
		 * An array of CSS classes that should be applied to displayed rows. This 
		 * array may be of any length, and DataTables will apply each class 
		 * sequentially, looping when required.
		 *  @type array
		 *  @default null <i>Will take the values determined by the oClasses.sStripe*
		 *    options</i>
		 *  @dtopt Option
		 * 
		 *  @example
		 *    $(document).ready( function() {
		 *      $('#example').dataTable( {
		 *        "asStripeClasses": [ 'strip1', 'strip2', 'strip3' ]
		 *      } );
		 *    } )
		 */
		"asStripeClasses": null,
	
	
		/**
		 * Enable or disable automatic column width calculation. This can be disabled
		 * as an optimisation (it takes some time to calculate the widths) if the
		 * tables widths are passed in using aoColumns.
		 *  @type boolean
		 *  @default true
		 *  @dtopt Features
		 * 
		 *  @example
		 *    $(document).ready( function () {
		 *      $('#example').dataTable( {
		 *        "bAutoWidth": false
		 *      } );
		 *    } );
		 */
		"bAutoWidth": true,
	
	
		/**
		 * Deferred rendering can provide DataTables with a huge speed boost when you
		 * are using an Ajax or JS data source for the table. This option, when set to
		 * true, will cause DataTables to defer the creation of the table elements for
		 * each row until they are needed for a draw - saving a significant amount of
		 * time.
		 *  @type boolean
		 *  @default false
		 *  @dtopt Features
		 * 
		 *  @example
		 *    $(document).ready( function() {
		 *      var oTable = $('#example').dataTable( {
		 *        "sAjaxSource": "sources/arrays.txt",
		 *        "bDeferRender": true
		 *      } );
		 *    } );
		 */
		"bDeferRender": false,
	
	
		/**
		 * Replace a DataTable which matches the given selector and replace it with 
		 * one which has the properties of the new initialisation object passed. If no
		 * table matches the selector, then the new DataTable will be constructed as
		 * per normal.
		 *  @type boolean
		 *  @default false
		 *  @dtopt Options
		 * 
		 *  @example
		 *    $(document).ready( function() {
		 *      $('#example').dataTable( {
		 *        "sScrollY": "200px",
		 *        "bPaginate": false
		 *      } );
		 *      
		 *      // Some time later....
		 *      $('#example').dataTable( {
		 *        "bFilter": false,
		 *        "bDestroy": true
		 *      } );
		 *    } );
		 */
		"bDestroy": false,
	
	
		/**
		 * Enable or disable filtering of data. Filtering in DataTables is "smart" in
		 * that it allows the end user to input multiple words (space separated) and
		 * will match a row containing those words, even if not in the order that was
		 * specified (this allow matching across multiple columns). Note that if you
		 * wish to use filtering in DataTables this must remain 'true' - to remove the
		 * default filtering input box and retain filtering abilities, please use
		 * {@link DataTable.defaults.sDom}.
		 *  @type boolean
		 *  @default true
		 *  @dtopt Features
		 * 
		 *  @example
		 *    $(document).ready( function () {
		 *      $('#example').dataTable( {
		 *        "bFilter": false
		 *      } );
		 *    } );
		 */
		"bFilter": true,
	
	
		/**
		 * Enable or disable the table information display. This shows information 
		 * about the data that is currently visible on the page, including information
		 * about filtered data if that action is being performed.
		 *  @type boolean
		 *  @default true
		 *  @dtopt Features
		 * 
		 *  @example
		 *    $(document).ready( function () {
		 *      $('#example').dataTable( {
		 *        "bInfo": false
		 *      } );
		 *    } );
		 */
		"bInfo": true,
	
	
		/**
		 * Enable jQuery UI ThemeRoller support (required as ThemeRoller requires some
		 * slightly different and additional mark-up from what DataTables has
		 * traditionally used).
		 *  @type boolean
		 *  @default false
		 *  @dtopt Features
		 * 
		 *  @example
		 *    $(document).ready( function() {
		 *      $('#example').dataTable( {
		 *        "bJQueryUI": true
		 *      } );
		 *    } );
		 */
		"bJQueryUI": false,
	
	
		/**
		 * Allows the end user to select the size of a formatted page from a select
		 * menu (sizes are 10, 25, 50 and 100). Requires pagination (bPaginate).
		 *  @type boolean
		 *  @default true
		 *  @dtopt Features
		 * 
		 *  @example
		 *    $(document).ready( function () {
		 *      $('#example').dataTable( {
		 *        "bLengthChange": false
		 *      } );
		 *    } );
		 */
		"bLengthChange": true,
	
	
		/**
		 * Enable or disable pagination.
		 *  @type boolean
		 *  @default true
		 *  @dtopt Features
		 * 
		 *  @example
		 *    $(document).ready( function () {
		 *      $('#example').dataTable( {
		 *        "bPaginate": false
		 *      } );
		 *    } );
		 */
		"bPaginate": true,
	
	
		/**
		 * Enable or disable the display of a 'processing' indicator when the table is
		 * being processed (e.g. a sort). This is particularly useful for tables with
		 * large amounts of data where it can take a noticeable amount of time to sort
		 * the entries.
		 *  @type boolean
		 *  @default false
		 *  @dtopt Features
		 * 
		 *  @example
		 *    $(document).ready( function () {
		 *      $('#example').dataTable( {
		 *        "bProcessing": true
		 *      } );
		 *    } );
		 */
		"bProcessing": false,
	
	
		/**
		 * Retrieve the DataTables object for the given selector. Note that if the
		 * table has already been initialised, this parameter will cause DataTables
		 * to simply return the object that has already been set up - it will not take
		 * account of any changes you might have made to the initialisation object
		 * passed to DataTables (setting this parameter to true is an acknowledgement
		 * that you understand this). bDestroy can be used to reinitialise a table if
		 * you need.
		 *  @type boolean
		 *  @default false
		 *  @dtopt Options
		 * 
		 *  @example
		 *    $(document).ready( function() {
		 *      initTable();
		 *      tableActions();
		 *    } );
		 *    
		 *    function initTable ()
		 *    {
		 *      return $('#example').dataTable( {
		 *        "sScrollY": "200px",
		 *        "bPaginate": false,
		 *        "bRetrieve": true
		 *      } );
		 *    }
		 *    
		 *    function tableActions ()
		 *    {
		 *      var oTable = initTable();
		 *      // perform API operations with oTable 
		 *    }
		 */
		"bRetrieve": false,
	
	
		/**
		 * Indicate if DataTables should be allowed to set the padding / margin
		 * etc for the scrolling header elements or not. Typically you will want
		 * this.
		 *  @type boolean
		 *  @default true
		 *  @dtopt Options
		 * 
		 *  @example
		 *    $(document).ready( function() {
		 *      $('#example').dataTable( {
		 *        "bScrollAutoCss": false,
		 *        "sScrollY": "200px"
		 *      } );
		 *    } );
		 */
		"bScrollAutoCss": true,
	
	
		/**
		 * When vertical (y) scrolling is enabled, DataTables will force the height of
		 * the table's viewport to the given height at all times (useful for layout).
		 * However, this can look odd when filtering data down to a small data set,
		 * and the footer is left "floating" further down. This parameter (when
		 * enabled) will cause DataTables to collapse the table's viewport down when
		 * the result set will fit within the given Y height.
		 *  @type boolean
		 *  @default false
		 *  @dtopt Options
		 * 
		 *  @example
		 *    $(document).ready( function() {
		 *      $('#example').dataTable( {
		 *        "sScrollY": "200",
		 *        "bScrollCollapse": true
		 *      } );
		 *    } );
		 */
		"bScrollCollapse": false,
	
	
		/**
		 * Enable infinite scrolling for DataTables (to be used in combination with
		 * sScrollY). Infinite scrolling means that DataTables will continually load
		 * data as a user scrolls through a table, which is very useful for large
		 * dataset. This cannot be used with pagination, which is automatically
		 * disabled. Note - the Scroller extra for DataTables is recommended in
		 * in preference to this option.
		 *  @type boolean
		 *  @default false
		 *  @dtopt Features
		 * 
		 *  @example
		 *    $(document).ready( function() {
		 *      $('#example').dataTable( {
		 *        "bScrollInfinite": true,
		 *        "bScrollCollapse": true,
		 *        "sScrollY": "200px"
		 *      } );
		 *    } );
		 */
		"bScrollInfinite": false,
	
	
		/**
		 * Configure DataTables to use server-side processing. Note that the
		 * sAjaxSource parameter must also be given in order to give DataTables a
		 * source to obtain the required data for each draw.
		 *  @type boolean
		 *  @default false
		 *  @dtopt Features
		 *  @dtopt Server-side
		 * 
		 *  @example
		 *    $(document).ready( function () {
		 *      $('#example').dataTable( {
		 *        "bServerSide": true,
		 *        "sAjaxSource": "xhr.php"
		 *      } );
		 *    } );
		 */
		"bServerSide": false,
	
	
		/**
		 * Enable or disable sorting of columns. Sorting of individual columns can be
		 * disabled by the "bSortable" option for each column.
		 *  @type boolean
		 *  @default true
		 *  @dtopt Features
		 * 
		 *  @example
		 *    $(document).ready( function () {
		 *      $('#example').dataTable( {
		 *        "bSort": false
		 *      } );
		 *    } );
		 */
		"bSort": true,
	
	
		/**
		 * Allows control over whether DataTables should use the top (true) unique
		 * cell that is found for a single column, or the bottom (false - default).
		 * This is useful when using complex headers.
		 *  @type boolean
		 *  @default false
		 *  @dtopt Options
		 * 
		 *  @example
		 *    $(document).ready( function() {
		 *      $('#example').dataTable( {
		 *        "bSortCellsTop": true
		 *      } );
		 *    } );
		 */
		"bSortCellsTop": false,
	
	
		/**
		 * Enable or disable the addition of the classes 'sorting_1', 'sorting_2' and
		 * 'sorting_3' to the columns which are currently being sorted on. This is
		 * presented as a feature switch as it can increase processing time (while
		 * classes are removed and added) so for large data sets you might want to
		 * turn this off.
		 *  @type boolean
		 *  @default true
		 *  @dtopt Features
		 * 
		 *  @example
		 *    $(document).ready( function () {
		 *      $('#example').dataTable( {
		 *        "bSortClasses": false
		 *      } );
		 *    } );
		 */
		"bSortClasses": true,
	
	
		/**
		 * Enable or disable state saving. When enabled a cookie will be used to save
		 * table display information such as pagination information, display length,
		 * filtering and sorting. As such when the end user reloads the page the
		 * display display will match what thy had previously set up.
		 *  @type boolean
		 *  @default false
		 *  @dtopt Features
		 * 
		 *  @example
		 *    $(document).ready( function () {
		 *      $('#example').dataTable( {
		 *        "bStateSave": true
		 *      } );
		 *    } );
		 */
		"bStateSave": false,
	
	
		/**
		 * Customise the cookie and / or the parameters being stored when using
		 * DataTables with state saving enabled. This function is called whenever
		 * the cookie is modified, and it expects a fully formed cookie string to be
		 * returned. Note that the data object passed in is a Javascript object which
		 * must be converted to a string (JSON.stringify for example).
		 *  @type function
		 *  @param {string} sName Name of the cookie defined by DataTables
		 *  @param {object} oData Data to be stored in the cookie
		 *  @param {string} sExpires Cookie expires string
		 *  @param {string} sPath Path of the cookie to set
		 *  @returns {string} Cookie formatted string (which should be encoded by
		 *    using encodeURIComponent())
		 *  @dtopt Callbacks
		 * 
		 *  @example
		 *    $(document).ready( function () {
		 *      $('#example').dataTable( {
		 *        "fnCookieCallback": function (sName, oData, sExpires, sPath) {
		 *          // Customise oData or sName or whatever else here
		 *          return sName + "="+JSON.stringify(oData)+"; expires=" + sExpires +"; path=" + sPath;
		 *        }
		 *      } );
		 *    } );
		 */
		"fnCookieCallback": null,
	
	
		/**
		 * This function is called when a TR element is created (and all TD child
		 * elements have been inserted), or registered if using a DOM source, allowing
		 * manipulation of the TR element (adding classes etc).
		 *  @type function
		 *  @param {node} nRow "TR" element for the current row
		 *  @param {array} aData Raw data array for this row
		 *  @param {int} iDataIndex The index of this row in aoData
		 *  @dtopt Callbacks
		 * 
		 *  @example
		 *    $(document).ready( function() {
		 *      $('#example').dataTable( {
		 *        "fnCreatedRow": function( nRow, aData, iDataIndex ) {
		 *          // Bold the grade for all 'A' grade browsers
		 *          if ( aData[4] == "A" )
		 *          {
		 *            $('td:eq(4)', nRow).html( '<b>A</b>' );
		 *          }
		 *        }
		 *      } );
		 *    } );
		 */
		"fnCreatedRow": null,
	
	
		/**
		 * This function is called on every 'draw' event, and allows you to
		 * dynamically modify any aspect you want about the created DOM.
		 *  @type function
		 *  @param {object} oSettings DataTables settings object
		 *  @dtopt Callbacks
		 * 
		 *  @example
		 *    $(document).ready( function() {
		 *      $('#example').dataTable( {
		 *        "fnDrawCallback": function( oSettings ) {
		 *          alert( 'DataTables has redrawn the table' );
		 *        }
		 *      } );
		 *    } );
		 */
		"fnDrawCallback": null,
	
	
		/**
		 * Identical to fnHeaderCallback() but for the table footer this function
		 * allows you to modify the table footer on every 'draw' even.
		 *  @type function
		 *  @param {node} nFoot "TR" element for the footer
		 *  @param {array} aData Full table data (as derived from the original HTML)
		 *  @param {int} iStart Index for the current display starting point in the 
		 *    display array
		 *  @param {int} iEnd Index for the current display ending point in the 
		 *    display array
		 *  @param {array int} aiDisplay Index array to translate the visual position
		 *    to the full data array
		 *  @dtopt Callbacks
		 * 
		 *  @example
		 *    $(document).ready( function() {
		 *      $('#example').dataTable( {
		 *        "fnFooterCallback": function( nFoot, aData, iStart, iEnd, aiDisplay ) {
		 *          nFoot.getElementsByTagName('th')[0].innerHTML = "Starting index is "+iStart;
		 *        }
		 *      } );
		 *    } )
		 */
		"fnFooterCallback": null,
	
	
		/**
		 * When rendering large numbers in the information element for the table
		 * (i.e. "Showing 1 to 10 of 57 entries") DataTables will render large numbers
		 * to have a comma separator for the 'thousands' units (e.g. 1 million is
		 * rendered as "1,000,000") to help readability for the end user. This
		 * function will override the default method DataTables uses.
		 *  @type function
		 *  @member
		 *  @param {int} iIn number to be formatted
		 *  @returns {string} formatted string for DataTables to show the number
		 *  @dtopt Callbacks
		 * 
		 *  @example
		 *    $(document).ready( function() {
		 *      $('#example').dataTable( {
		 *        "fnFormatNumber": function ( iIn ) {
		 *          if ( iIn &lt; 1000 ) {
		 *            return iIn;
		 *          } else {
		 *            var 
		 *              s=(iIn+""), 
		 *              a=s.split(""), out="", 
		 *              iLen=s.length;
		 *            
		 *            for ( var i=0 ; i&lt;iLen ; i++ ) {
		 *              if ( i%3 === 0 &amp;&amp; i !== 0 ) {
		 *                out = "'"+out;
		 *              }
		 *              out = a[iLen-i-1]+out;
		 *            }
		 *          }
		 *          return out;
		 *        };
		 *      } );
		 *    } );
		 */
		"fnFormatNumber": function ( iIn ) {
			if ( iIn < 1000 )
			{
				// A small optimisation for what is likely to be the majority of use cases
				return iIn;
			}
	
			var s=(iIn+""), a=s.split(""), out="", iLen=s.length;
			
			for ( var i=0 ; i<iLen ; i++ )
			{
				if ( i%3 === 0 && i !== 0 )
				{
					out = this.oLanguage.sInfoThousands+out;
				}
				out = a[iLen-i-1]+out;
			}
			return out;
		},
	
	
		/**
		 * This function is called on every 'draw' event, and allows you to
		 * dynamically modify the header row. This can be used to calculate and
		 * display useful information about the table.
		 *  @type function
		 *  @param {node} nHead "TR" element for the header
		 *  @param {array} aData Full table data (as derived from the original HTML)
		 *  @param {int} iStart Index for the current display starting point in the
		 *    display array
		 *  @param {int} iEnd Index for the current display ending point in the
		 *    display array
		 *  @param {array int} aiDisplay Index array to translate the visual position
		 *    to the full data array
		 *  @dtopt Callbacks
		 * 
		 *  @example
		 *    $(document).ready( function() {
		 *      $('#example').dataTable( {
		 *        "fnHeaderCallback": function( nHead, aData, iStart, iEnd, aiDisplay ) {
		 *          nHead.getElementsByTagName('th')[0].innerHTML = "Displaying "+(iEnd-iStart)+" records";
		 *        }
		 *      } );
		 *    } )
		 */
		"fnHeaderCallback": null,
	
	
		/**
		 * The information element can be used to convey information about the current
		 * state of the table. Although the internationalisation options presented by
		 * DataTables are quite capable of dealing with most customisations, there may
		 * be times where you wish to customise the string further. This callback
		 * allows you to do exactly that.
		 *  @type function
		 *  @param {object} oSettings DataTables settings object
		 *  @param {int} iStart Starting position in data for the draw
		 *  @param {int} iEnd End position in data for the draw
		 *  @param {int} iMax Total number of rows in the table (regardless of
		 *    filtering)
		 *  @param {int} iTotal Total number of rows in the data set, after filtering
		 *  @param {string} sPre The string that DataTables has formatted using it's
		 *    own rules
		 *  @returns {string} The string to be displayed in the information element.
		 *  @dtopt Callbacks
		 * 
		 *  @example
		 *    $('#example').dataTable( {
		 *      "fnInfoCallback": function( oSettings, iStart, iEnd, iMax, iTotal, sPre ) {
		 *        return iStart +" to "+ iEnd;
		 *      }
		 *    } );
		 */
		"fnInfoCallback": null,
	
	
		/**
		 * Called when the table has been initialised. Normally DataTables will
		 * initialise sequentially and there will be no need for this function,
		 * however, this does not hold true when using external language information
		 * since that is obtained using an async XHR call.
		 *  @type function
		 *  @param {object} oSettings DataTables settings object
		 *  @param {object} json The JSON object request from the server - only
		 *    present if client-side Ajax sourced data is used
		 *  @dtopt Callbacks
		 * 
		 *  @example
		 *    $(document).ready( function() {
		 *      $('#example').dataTable( {
		 *        "fnInitComplete": function(oSettings, json) {
		 *          alert( 'DataTables has finished its initialisation.' );
		 *        }
		 *      } );
		 *    } )
		 */
		"fnInitComplete": null,
	
	
		/**
		 * Called at the very start of each table draw and can be used to cancel the
		 * draw by returning false, any other return (including undefined) results in
		 * the full draw occurring).
		 *  @type function
		 *  @param {object} oSettings DataTables settings object
		 *  @returns {boolean} False will cancel the draw, anything else (including no
		 *    return) will allow it to complete.
		 *  @dtopt Callbacks
		 * 
		 *  @example
		 *    $(document).ready( function() {
		 *      $('#example').dataTable( {
		 *        "fnPreDrawCallback": function( oSettings ) {
		 *          if ( $('#test').val() == 1 ) {
		 *            return false;
		 *          }
		 *        }
		 *      } );
		 *    } );
		 */
		"fnPreDrawCallback": null,
	
	
		/**
		 * This function allows you to 'post process' each row after it have been
		 * generated for each table draw, but before it is rendered on screen. This
		 * function might be used for setting the row class name etc.
		 *  @type function
		 *  @param {node} nRow "TR" element for the current row
		 *  @param {array} aData Raw data array for this row
		 *  @param {int} iDisplayIndex The display index for the current table draw
		 *  @param {int} iDisplayIndexFull The index of the data in the full list of
		 *    rows (after filtering)
		 *  @dtopt Callbacks
		 * 
		 *  @example
		 *    $(document).ready( function() {
		 *      $('#example').dataTable( {
		 *        "fnRowCallback": function( nRow, aData, iDisplayIndex, iDisplayIndexFull ) {
		 *          // Bold the grade for all 'A' grade browsers
		 *          if ( aData[4] == "A" )
		 *          {
		 *            $('td:eq(4)', nRow).html( '<b>A</b>' );
		 *          }
		 *        }
		 *      } );
		 *    } );
		 */
		"fnRowCallback": null,
	
	
		/**
		 * This parameter allows you to override the default function which obtains
		 * the data from the server ($.getJSON) so something more suitable for your
		 * application. For example you could use POST data, or pull information from
		 * a Gears or AIR database.
		 *  @type function
		 *  @member
		 *  @param {string} sSource HTTP source to obtain the data from (sAjaxSource)
		 *  @param {array} aoData A key/value pair object containing the data to send
		 *    to the server
		 *  @param {function} fnCallback to be called on completion of the data get
		 *    process that will draw the data on the page.
		 *  @param {object} oSettings DataTables settings object
		 *  @dtopt Callbacks
		 *  @dtopt Server-side
		 * 
		 *  @example
		 *    // POST data to server
		 *    $(document).ready( function() {
		 *      $('#example').dataTable( {
		 *        "bProcessing": true,
		 *        "bServerSide": true,
		 *        "sAjaxSource": "xhr.php",
		 *        "fnServerData": function ( sSource, aoData, fnCallback, oSettings ) {
		 *          oSettings.jqXHR = $.ajax( {
		 *            "dataType": 'json', 
		 *            "type": "POST", 
		 *            "url": sSource, 
		 *            "data": aoData, 
		 *            "success": fnCallback
		 *          } );
		 *        }
		 *      } );
		 *    } );
		 */
		"fnServerData": function ( sUrl, aoData, fnCallback, oSettings ) {
			oSettings.jqXHR = $.ajax( {
				"url":  sUrl,
				"data": aoData,
				"success": function (json) {
					if ( json.sError ) {
						oSettings.oApi._fnLog( oSettings, 0, json.sError );
					}
					
					$(oSettings.oInstance).trigger('xhr', [oSettings, json]);
					fnCallback( json );
				},
				"dataType": "json",
				"cache": false,
				"type": oSettings.sServerMethod,
				"error": function (xhr, error, thrown) {
					if ( error == "parsererror" ) {
						oSettings.oApi._fnLog( oSettings, 0, "DataTables warning: JSON data from "+
							"server could not be parsed. This is caused by a JSON formatting error." );
					}
				}
			} );
		},
	
	
		/**
		 * It is often useful to send extra data to the server when making an Ajax
		 * request - for example custom filtering information, and this callback
		 * function makes it trivial to send extra information to the server. The
		 * passed in parameter is the data set that has been constructed by
		 * DataTables, and you can add to this or modify it as you require.
		 *  @type function
		 *  @param {array} aoData Data array (array of objects which are name/value
		 *    pairs) that has been constructed by DataTables and will be sent to the
		 *    server. In the case of Ajax sourced data with server-side processing
		 *    this will be an empty array, for server-side processing there will be a
		 *    significant number of parameters!
		 *  @returns {undefined} Ensure that you modify the aoData array passed in,
		 *    as this is passed by reference.
		 *  @dtopt Callbacks
		 *  @dtopt Server-side
		 * 
		 *  @example
		 *    $(document).ready( function() {
		 *      $('#example').dataTable( {
		 *        "bProcessing": true,
		 *        "bServerSide": true,
		 *        "sAjaxSource": "scripts/server_processing.php",
		 *        "fnServerParams": function ( aoData ) {
		 *          aoData.push( { "name": "more_data", "value": "my_value" } );
		 *        }
		 *      } );
		 *    } );
		 */
		"fnServerParams": null,
	
	
		/**
		 * Load the table state. With this function you can define from where, and how, the
		 * state of a table is loaded. By default DataTables will load from its state saving
		 * cookie, but you might wish to use local storage (HTML5) or a server-side database.
		 *  @type function
		 *  @member
		 *  @param {object} oSettings DataTables settings object
		 *  @return {object} The DataTables state object to be loaded
		 *  @dtopt Callbacks
		 * 
		 *  @example
		 *    $(document).ready( function() {
		 *      $('#example').dataTable( {
		 *        "bStateSave": true,
		 *        "fnStateLoad": function (oSettings) {
		 *          var o;
		 *          
		 *          // Send an Ajax request to the server to get the data. Note that
		 *          // this is a synchronous request.
		 *          $.ajax( {
		 *            "url": "/state_load",
		 *            "async": false,
		 *            "dataType": "json",
		 *            "success": function (json) {
		 *              o = json;
		 *            }
		 *          } );
		 *          
		 *          return o;
		 *        }
		 *      } );
		 *    } );
		 */
		"fnStateLoad": function ( oSettings ) {
			var sData = this.oApi._fnReadCookie( oSettings.sCookiePrefix+oSettings.sInstance );
			var oData;
	
			try {
				oData = (typeof $.parseJSON === 'function') ? 
					$.parseJSON(sData) : eval( '('+sData+')' );
			} catch (e) {
				oData = null;
			}
	
			return oData;
		},
	
	
		/**
		 * Callback which allows modification of the saved state prior to loading that state.
		 * This callback is called when the table is loading state from the stored data, but
		 * prior to the settings object being modified by the saved state. Note that for 
		 * plug-in authors, you should use the 'stateLoadParams' event to load parameters for 
		 * a plug-in.
		 *  @type function
		 *  @param {object} oSettings DataTables settings object
		 *  @param {object} oData The state object that is to be loaded
		 *  @dtopt Callbacks
		 * 
		 *  @example
		 *    // Remove a saved filter, so filtering is never loaded
		 *    $(document).ready( function() {
		 *      $('#example').dataTable( {
		 *        "bStateSave": true,
		 *        "fnStateLoadParams": function (oSettings, oData) {
		 *          oData.oSearch.sSearch = "";
		 *        }
		 *      } );
		 *    } );
		 * 
		 *  @example
		 *    // Disallow state loading by returning false
		 *    $(document).ready( function() {
		 *      $('#example').dataTable( {
		 *        "bStateSave": true,
		 *        "fnStateLoadParams": function (oSettings, oData) {
		 *          return false;
		 *        }
		 *      } );
		 *    } );
		 */
		"fnStateLoadParams": null,
	
	
		/**
		 * Callback that is called when the state has been loaded from the state saving method
		 * and the DataTables settings object has been modified as a result of the loaded state.
		 *  @type function
		 *  @param {object} oSettings DataTables settings object
		 *  @param {object} oData The state object that was loaded
		 *  @dtopt Callbacks
		 * 
		 *  @example
		 *    // Show an alert with the filtering value that was saved
		 *    $(document).ready( function() {
		 *      $('#example').dataTable( {
		 *        "bStateSave": true,
		 *        "fnStateLoaded": function (oSettings, oData) {
		 *          alert( 'Saved filter was: '+oData.oSearch.sSearch );
		 *        }
		 *      } );
		 *    } );
		 */
		"fnStateLoaded": null,
	
	
		/**
		 * Save the table state. This function allows you to define where and how the state
		 * information for the table is stored - by default it will use a cookie, but you
		 * might want to use local storage (HTML5) or a server-side database.
		 *  @type function
		 *  @member
		 *  @param {object} oSettings DataTables settings object
		 *  @param {object} oData The state object to be saved
		 *  @dtopt Callbacks
		 * 
		 *  @example
		 *    $(document).ready( function() {
		 *      $('#example').dataTable( {
		 *        "bStateSave": true,
		 *        "fnStateSave": function (oSettings, oData) {
		 *          // Send an Ajax request to the server with the state object
		 *          $.ajax( {
		 *            "url": "/state_save",
		 *            "data": oData,
		 *            "dataType": "json",
		 *            "method": "POST"
		 *            "success": function () {}
		 *          } );
		 *        }
		 *      } );
		 *    } );
		 */
		"fnStateSave": function ( oSettings, oData ) {
			this.oApi._fnCreateCookie( 
				oSettings.sCookiePrefix+oSettings.sInstance, 
				this.oApi._fnJsonString(oData), 
				oSettings.iCookieDuration, 
				oSettings.sCookiePrefix, 
				oSettings.fnCookieCallback
			);
		},
	
	
		/**
		 * Callback which allows modification of the state to be saved. Called when the table 
		 * has changed state a new state save is required. This method allows modification of
		 * the state saving object prior to actually doing the save, including addition or 
		 * other state properties or modification. Note that for plug-in authors, you should 
		 * use the 'stateSaveParams' event to save parameters for a plug-in.
		 *  @type function
		 *  @param {object} oSettings DataTables settings object
		 *  @param {object} oData The state object to be saved
		 *  @dtopt Callbacks
		 * 
		 *  @example
		 *    // Remove a saved filter, so filtering is never saved
		 *    $(document).ready( function() {
		 *      $('#example').dataTable( {
		 *        "bStateSave": true,
		 *        "fnStateSaveParams": function (oSettings, oData) {
		 *          oData.oSearch.sSearch = "";
		 *        }
		 *      } );
		 *    } );
		 */
		"fnStateSaveParams": null,
	
	
		/**
		 * Duration of the cookie which is used for storing session information. This
		 * value is given in seconds.
		 *  @type int
		 *  @default 7200 <i>(2 hours)</i>
		 *  @dtopt Options
		 * 
		 *  @example
		 *    $(document).ready( function() {
		 *      $('#example').dataTable( {
		 *        "iCookieDuration": 60*60*24; // 1 day
		 *      } );
		 *    } )
		 */
		"iCookieDuration": 7200,
	
	
		/**
		 * When enabled DataTables will not make a request to the server for the first
		 * page draw - rather it will use the data already on the page (no sorting etc
		 * will be applied to it), thus saving on an XHR at load time. iDeferLoading
		 * is used to indicate that deferred loading is required, but it is also used
		 * to tell DataTables how many records there are in the full table (allowing
		 * the information element and pagination to be displayed correctly). In the case
		 * where a filtering is applied to the table on initial load, this can be
		 * indicated by giving the parameter as an array, where the first element is
		 * the number of records available after filtering and the second element is the
		 * number of records without filtering (allowing the table information element
		 * to be shown correctly).
		 *  @type int | array
		 *  @default null
		 *  @dtopt Options
		 * 
		 *  @example
		 *    // 57 records available in the table, no filtering applied
		 *    $(document).ready( function() {
		 *      $('#example').dataTable( {
		 *        "bServerSide": true,
		 *        "sAjaxSource": "scripts/server_processing.php",
		 *        "iDeferLoading": 57
		 *      } );
		 *    } );
		 * 
		 *  @example
		 *    // 57 records after filtering, 100 without filtering (an initial filter applied)
		 *    $(document).ready( function() {
		 *      $('#example').dataTable( {
		 *        "bServerSide": true,
		 *        "sAjaxSource": "scripts/server_processing.php",
		 *        "iDeferLoading": [ 57, 100 ],
		 *        "oSearch": {
		 *          "sSearch": "my_filter"
		 *        }
		 *      } );
		 *    } );
		 */
		"iDeferLoading": null,
	
	
		/**
		 * Number of rows to display on a single page when using pagination. If
		 * feature enabled (bLengthChange) then the end user will be able to override
		 * this to a custom setting using a pop-up menu.
		 *  @type int
		 *  @default 10
		 *  @dtopt Options
		 * 
		 *  @example
		 *    $(document).ready( function() {
		 *      $('#example').dataTable( {
		 *        "iDisplayLength": 50
		 *      } );
		 *    } )
		 */
		"iDisplayLength": 10,
	
	
		/**
		 * Define the starting point for data display when using DataTables with
		 * pagination. Note that this parameter is the number of records, rather than
		 * the page number, so if you have 10 records per page and want to start on
		 * the third page, it should be "20".
		 *  @type int
		 *  @default 0
		 *  @dtopt Options
		 * 
		 *  @example
		 *    $(document).ready( function() {
		 *      $('#example').dataTable( {
		 *        "iDisplayStart": 20
		 *      } );
		 *    } )
		 */
		"iDisplayStart": 0,
	
	
		/**
		 * The scroll gap is the amount of scrolling that is left to go before
		 * DataTables will load the next 'page' of data automatically. You typically
		 * want a gap which is big enough that the scrolling will be smooth for the
		 * user, while not so large that it will load more data than need.
		 *  @type int
		 *  @default 100
		 *  @dtopt Options
		 * 
		 *  @example
		 *    $(document).ready( function() {
		 *      $('#example').dataTable( {
		 *        "bScrollInfinite": true,
		 *        "bScrollCollapse": true,
		 *        "sScrollY": "200px",
		 *        "iScrollLoadGap": 50
		 *      } );
		 *    } );
		 */
		"iScrollLoadGap": 100,
	
	
		/**
		 * By default DataTables allows keyboard navigation of the table (sorting, paging,
		 * and filtering) by adding a tabindex attribute to the required elements. This
		 * allows you to tab through the controls and press the enter key to activate them.
		 * The tabindex is default 0, meaning that the tab follows the flow of the document.
		 * You can overrule this using this parameter if you wish. Use a value of -1 to
		 * disable built-in keyboard navigation.
		 *  @type int
		 *  @default 0
		 *  @dtopt Options
		 * 
		 *  @example
		 *    $(document).ready( function() {
		 *      $('#example').dataTable( {
		 *        "iTabIndex": 1
		 *      } );
		 *    } );
		 */
		"iTabIndex": 0,
	
	
		/**
		 * All strings that DataTables uses in the user interface that it creates
		 * are defined in this object, allowing you to modified them individually or
		 * completely replace them all as required.
		 *  @namespace
		 */
		"oLanguage": {
			/**
			 * Strings that are used for WAI-ARIA labels and controls only (these are not
			 * actually visible on the page, but will be read by screenreaders, and thus
			 * must be internationalised as well).
			 *  @namespace
			 */
			"oAria": {
				/**
				 * ARIA label that is added to the table headers when the column may be
				 * sorted ascending by activing the column (click or return when focused).
				 * Note that the column header is prefixed to this string.
				 *  @type string
				 *  @default : activate to sort column ascending
				 *  @dtopt Language
				 * 
				 *  @example
				 *    $(document).ready( function() {
				 *      $('#example').dataTable( {
				 *        "oLanguage": {
				 *          "oAria": {
				 *            "sSortAscending": " - click/return to sort ascending"
				 *          }
				 *        }
				 *      } );
				 *    } );
				 */
				"sSortAscending": ": activate to sort column ascending",
	
				/**
				 * ARIA label that is added to the table headers when the column may be
				 * sorted descending by activing the column (click or return when focused).
				 * Note that the column header is prefixed to this string.
				 *  @type string
				 *  @default : activate to sort column ascending
				 *  @dtopt Language
				 * 
				 *  @example
				 *    $(document).ready( function() {
				 *      $('#example').dataTable( {
				 *        "oLanguage": {
				 *          "oAria": {
				 *            "sSortDescending": " - click/return to sort descending"
				 *          }
				 *        }
				 *      } );
				 *    } );
				 */
				"sSortDescending": ": activate to sort column descending"
			},
	
			/**
			 * Pagination string used by DataTables for the two built-in pagination
			 * control types ("two_button" and "full_numbers")
			 *  @namespace
			 */
			"oPaginate": {
				/**
				 * Text to use when using the 'full_numbers' type of pagination for the
				 * button to take the user to the first page.
				 *  @type string
				 *  @default First
				 *  @dtopt Language
				 * 
				 *  @example
				 *    $(document).ready( function() {
				 *      $('#example').dataTable( {
				 *        "oLanguage": {
				 *          "oPaginate": {
				 *            "sFirst": "First page"
				 *          }
				 *        }
				 *      } );
				 *    } );
				 */
				"sFirst": "First",
			
			
				/**
				 * Text to use when using the 'full_numbers' type of pagination for the
				 * button to take the user to the last page.
				 *  @type string
				 *  @default Last
				 *  @dtopt Language
				 * 
				 *  @example
				 *    $(document).ready( function() {
				 *      $('#example').dataTable( {
				 *        "oLanguage": {
				 *          "oPaginate": {
				 *            "sLast": "Last page"
				 *          }
				 *        }
				 *      } );
				 *    } );
				 */
				"sLast": "Last",
			
			
				/**
				 * Text to use when using the 'full_numbers' type of pagination for the
				 * button to take the user to the next page.
				 *  @type string
				 *  @default Next
				 *  @dtopt Language
				 * 
				 *  @example
				 *    $(document).ready( function() {
				 *      $('#example').dataTable( {
				 *        "oLanguage": {
				 *          "oPaginate": {
				 *            "sNext": "Next page"
				 *          }
				 *        }
				 *      } );
				 *    } );
				 */
				"sNext": "Next",
			
			
				/**
				 * Text to use when using the 'full_numbers' type of pagination for the
				 * button to take the user to the previous page.
				 *  @type string
				 *  @default Previous
				 *  @dtopt Language
				 * 
				 *  @example
				 *    $(document).ready( function() {
				 *      $('#example').dataTable( {
				 *        "oLanguage": {
				 *          "oPaginate": {
				 *            "sPrevious": "Previous page"
				 *          }
				 *        }
				 *      } );
				 *    } );
				 */
				"sPrevious": "Previous"
			},
		
			/**
			 * This string is shown in preference to sZeroRecords when the table is
			 * empty of data (regardless of filtering). Note that this is an optional
			 * parameter - if it is not given, the value of sZeroRecords will be used
			 * instead (either the default or given value).
			 *  @type string
			 *  @default No data available in table
			 *  @dtopt Language
			 * 
			 *  @example
			 *    $(document).ready( function() {
			 *      $('#example').dataTable( {
			 *        "oLanguage": {
			 *          "sEmptyTable": "No data available in table"
			 *        }
			 *      } );
			 *    } );
			 */
			"sEmptyTable": "No data available in table",
		
		
			/**
			 * This string gives information to the end user about the information that 
			 * is current on display on the page. The _START_, _END_ and _TOTAL_ 
			 * variables are all dynamically replaced as the table display updates, and 
			 * can be freely moved or removed as the language requirements change.
			 *  @type string
			 *  @default Showing _START_ to _END_ of _TOTAL_ entries
			 *  @dtopt Language
			 * 
			 *  @example
			 *    $(document).ready( function() {
			 *      $('#example').dataTable( {
			 *        "oLanguage": {
			 *          "sInfo": "Got a total of _TOTAL_ entries to show (_START_ to _END_)"
			 *        }
			 *      } );
			 *    } );
			 */
			"sInfo": "Showing _START_ to _END_ of _TOTAL_ entries",
		
		
			/**
			 * Display information string for when the table is empty. Typically the 
			 * format of this string should match sInfo.
			 *  @type string
			 *  @default Showing 0 to 0 of 0 entries
			 *  @dtopt Language
			 * 
			 *  @example
			 *    $(document).ready( function() {
			 *      $('#example').dataTable( {
			 *        "oLanguage": {
			 *          "sInfoEmpty": "No entries to show"
			 *        }
			 *      } );
			 *    } );
			 */
			"sInfoEmpty": "Showing 0 to 0 of 0 entries",
		
		
			/**
			 * When a user filters the information in a table, this string is appended 
			 * to the information (sInfo) to give an idea of how strong the filtering 
			 * is. The variable _MAX_ is dynamically updated.
			 *  @type string
			 *  @default (filtered from _MAX_ total entries)
			 *  @dtopt Language
			 * 
			 *  @example
			 *    $(document).ready( function() {
			 *      $('#example').dataTable( {
			 *        "oLanguage": {
			 *          "sInfoFiltered": " - filtering from _MAX_ records"
			 *        }
			 *      } );
			 *    } );
			 */
			"sInfoFiltered": "(filtered from _MAX_ total entries)",
		
		
			/**
			 * If can be useful to append extra information to the info string at times,
			 * and this variable does exactly that. This information will be appended to
			 * the sInfo (sInfoEmpty and sInfoFiltered in whatever combination they are
			 * being used) at all times.
			 *  @type string
			 *  @default <i>Empty string</i>
			 *  @dtopt Language
			 * 
			 *  @example
			 *    $(document).ready( function() {
			 *      $('#example').dataTable( {
			 *        "oLanguage": {
			 *          "sInfoPostFix": "All records shown are derived from real information."
			 *        }
			 *      } );
			 *    } );
			 */
			"sInfoPostFix": "",
		
		
			/**
			 * DataTables has a build in number formatter (fnFormatNumber) which is used
			 * to format large numbers that are used in the table information. By
			 * default a comma is used, but this can be trivially changed to any
			 * character you wish with this parameter.
			 *  @type string
			 *  @default ,
			 *  @dtopt Language
			 * 
			 *  @example
			 *    $(document).ready( function() {
			 *      $('#example').dataTable( {
			 *        "oLanguage": {
			 *          "sInfoThousands": "'"
			 *        }
			 *      } );
			 *    } );
			 */
			"sInfoThousands": ",",
		
		
			/**
			 * Detail the action that will be taken when the drop down menu for the
			 * pagination length option is changed. The '_MENU_' variable is replaced
			 * with a default select list of 10, 25, 50 and 100, and can be replaced
			 * with a custom select box if required.
			 *  @type string
			 *  @default Show _MENU_ entries
			 *  @dtopt Language
			 * 
			 *  @example
			 *    // Language change only
			 *    $(document).ready( function() {
			 *      $('#example').dataTable( {
			 *        "oLanguage": {
			 *          "sLengthMenu": "Display _MENU_ records"
			 *        }
			 *      } );
			 *    } );
			 *    
			 *  @example
			 *    // Language and options change
			 *    $(document).ready( function() {
			 *      $('#example').dataTable( {
			 *        "oLanguage": {
			 *          "sLengthMenu": 'Display <select>'+
			 *            '<option value="10">10</option>'+
			 *            '<option value="20">20</option>'+
			 *            '<option value="30">30</option>'+
			 *            '<option value="40">40</option>'+
			 *            '<option value="50">50</option>'+
			 *            '<option value="-1">All</option>'+
			 *            '</select> records'
			 *        }
			 *      } );
			 *    } );
			 */
			"sLengthMenu": "Show _MENU_ entries",
		
		
			/**
			 * When using Ajax sourced data and during the first draw when DataTables is
			 * gathering the data, this message is shown in an empty row in the table to
			 * indicate to the end user the the data is being loaded. Note that this
			 * parameter is not used when loading data by server-side processing, just
			 * Ajax sourced data with client-side processing.
			 *  @type string
			 *  @default Loading...
			 *  @dtopt Language
			 * 
			 *  @example
			 *    $(document).ready( function() {
			 *      $('#example').dataTable( {
			 *        "oLanguage": {
			 *          "sLoadingRecords": "Please wait - loading..."
			 *        }
			 *      } );
			 *    } );
			 */
			"sLoadingRecords": "Loading...",
		
		
			/**
			 * Text which is displayed when the table is processing a user action
			 * (usually a sort command or similar).
			 *  @type string
			 *  @default Processing...
			 *  @dtopt Language
			 * 
			 *  @example
			 *    $(document).ready( function() {
			 *      $('#example').dataTable( {
			 *        "oLanguage": {
			 *          "sProcessing": "DataTables is currently busy"
			 *        }
			 *      } );
			 *    } );
			 */
			"sProcessing": "Processing...",
		
		
			/**
			 * Details the actions that will be taken when the user types into the
			 * filtering input text box. The variable "_INPUT_", if used in the string,
			 * is replaced with the HTML text box for the filtering input allowing
			 * control over where it appears in the string. If "_INPUT_" is not given
			 * then the input box is appended to the string automatically.
			 *  @type string
			 *  @default Search:
			 *  @dtopt Language
			 * 
			 *  @example
			 *    // Input text box will be appended at the end automatically
			 *    $(document).ready( function() {
			 *      $('#example').dataTable( {
			 *        "oLanguage": {
			 *          "sSearch": "Filter records:"
			 *        }
			 *      } );
			 *    } );
			 *    
			 *  @example
			 *    // Specify where the filter should appear
			 *    $(document).ready( function() {
			 *      $('#example').dataTable( {
			 *        "oLanguage": {
			 *          "sSearch": "Apply filter _INPUT_ to table"
			 *        }
			 *      } );
			 *    } );
			 */
			"sSearch": "Search:",
		
		
			/**
			 * All of the language information can be stored in a file on the
			 * server-side, which DataTables will look up if this parameter is passed.
			 * It must store the URL of the language file, which is in a JSON format,
			 * and the object has the same properties as the oLanguage object in the
			 * initialiser object (i.e. the above parameters). Please refer to one of
			 * the example language files to see how this works in action.
			 *  @type string
			 *  @default <i>Empty string - i.e. disabled</i>
			 *  @dtopt Language
			 * 
			 *  @example
			 *    $(document).ready( function() {
			 *      $('#example').dataTable( {
			 *        "oLanguage": {
			 *          "sUrl": "http://www.sprymedia.co.uk/dataTables/lang.txt"
			 *        }
			 *      } );
			 *    } );
			 */
			"sUrl": "",
		
		
			/**
			 * Text shown inside the table records when the is no information to be
			 * displayed after filtering. sEmptyTable is shown when there is simply no
			 * information in the table at all (regardless of filtering).
			 *  @type string
			 *  @default No matching records found
			 *  @dtopt Language
			 * 
			 *  @example
			 *    $(document).ready( function() {
			 *      $('#example').dataTable( {
			 *        "oLanguage": {
			 *          "sZeroRecords": "No records to display"
			 *        }
			 *      } );
			 *    } );
			 */
			"sZeroRecords": "No matching records found"
		},
	
	
		/**
		 * This parameter allows you to have define the global filtering state at
		 * initialisation time. As an object the "sSearch" parameter must be
		 * defined, but all other parameters are optional. When "bRegex" is true,
		 * the search string will be treated as a regular expression, when false
		 * (default) it will be treated as a straight string. When "bSmart"
		 * DataTables will use it's smart filtering methods (to word match at
		 * any point in the data), when false this will not be done.
		 *  @namespace
		 *  @extends DataTable.models.oSearch
		 *  @dtopt Options
		 * 
		 *  @example
		 *    $(document).ready( function() {
		 *      $('#example').dataTable( {
		 *        "oSearch": {"sSearch": "Initial search"}
		 *      } );
		 *    } )
		 */
		"oSearch": $.extend( {}, DataTable.models.oSearch ),
	
	
		/**
		 * By default DataTables will look for the property 'aaData' when obtaining
		 * data from an Ajax source or for server-side processing - this parameter
		 * allows that property to be changed. You can use Javascript dotted object
		 * notation to get a data source for multiple levels of nesting.
		 *  @type string
		 *  @default aaData
		 *  @dtopt Options
		 *  @dtopt Server-side
		 * 
		 *  @example
		 *    // Get data from { "data": [...] }
		 *    $(document).ready( function() {
		 *      var oTable = $('#example').dataTable( {
		 *        "sAjaxSource": "sources/data.txt",
		 *        "sAjaxDataProp": "data"
		 *      } );
		 *    } );
		 *    
		 *  @example
		 *    // Get data from { "data": { "inner": [...] } }
		 *    $(document).ready( function() {
		 *      var oTable = $('#example').dataTable( {
		 *        "sAjaxSource": "sources/data.txt",
		 *        "sAjaxDataProp": "data.inner"
		 *      } );
		 *    } );
		 */
		"sAjaxDataProp": "aaData",
	
	
		/**
		 * You can instruct DataTables to load data from an external source using this
		 * parameter (use aData if you want to pass data in you already have). Simply
		 * provide a url a JSON object can be obtained from. This object must include
		 * the parameter 'aaData' which is the data source for the table.
		 *  @type string
		 *  @default null
		 *  @dtopt Options
		 *  @dtopt Server-side
		 * 
		 *  @example
		 *    $(document).ready( function() {
		 *      $('#example').dataTable( {
		 *        "sAjaxSource": "http://www.sprymedia.co.uk/dataTables/json.php"
		 *      } );
		 *    } )
		 */
		"sAjaxSource": null,
	
	
		/**
		 * This parameter can be used to override the default prefix that DataTables
		 * assigns to a cookie when state saving is enabled.
		 *  @type string
		 *  @default SpryMedia_DataTables_
		 *  @dtopt Options
		 * 
		 *  @example
		 *    $(document).ready( function() {
		 *      $('#example').dataTable( {
		 *        "sCookiePrefix": "my_datatable_",
		 *      } );
		 *    } );
		 */
		"sCookiePrefix": "SpryMedia_DataTables_",
	
	
		/**
		 * This initialisation variable allows you to specify exactly where in the
		 * DOM you want DataTables to inject the various controls it adds to the page
		 * (for example you might want the pagination controls at the top of the
		 * table). DIV elements (with or without a custom class) can also be added to
		 * aid styling. The follow syntax is used:
		 *   <ul>
		 *     <li>The following options are allowed:	
		 *       <ul>
		 *         <li>'l' - Length changing</li
		 *         <li>'f' - Filtering input</li>
		 *         <li>'t' - The table!</li>
		 *         <li>'i' - Information</li>
		 *         <li>'p' - Pagination</li>
		 *         <li>'r' - pRocessing</li>
		 *       </ul>
		 *     </li>
		 *     <li>The following constants are allowed:
		 *       <ul>
		 *         <li>'H' - jQueryUI theme "header" classes ('fg-toolbar ui-widget-header ui-corner-tl ui-corner-tr ui-helper-clearfix')</li>
		 *         <li>'F' - jQueryUI theme "footer" classes ('fg-toolbar ui-widget-header ui-corner-bl ui-corner-br ui-helper-clearfix')</li>
		 *       </ul>
		 *     </li>
		 *     <li>The following syntax is expected:
		 *       <ul>
		 *         <li>'&lt;' and '&gt;' - div elements</li>
		 *         <li>'&lt;"class" and '&gt;' - div with a class</li>
		 *         <li>'&lt;"#id" and '&gt;' - div with an ID</li>
		 *       </ul>
		 *     </li>
		 *     <li>Examples:
		 *       <ul>
		 *         <li>'&lt;"wrapper"flipt&gt;'</li>
		 *         <li>'&lt;lf&lt;t&gt;ip&gt;'</li>
		 *       </ul>
		 *     </li>
		 *   </ul>
		 *  @type string
		 *  @default lfrtip <i>(when bJQueryUI is false)</i> <b>or</b> 
		 *    <"H"lfr>t<"F"ip> <i>(when bJQueryUI is true)</i>
		 *  @dtopt Options
		 * 
		 *  @example
		 *    $(document).ready( function() {
		 *      $('#example').dataTable( {
		 *        "sDom": '&lt;"top"i&gt;rt&lt;"bottom"flp&gt;&lt;"clear"&gt;'
		 *      } );
		 *    } );
		 */
		"sDom": "lfrtip",
	
	
		/**
		 * DataTables features two different built-in pagination interaction methods
		 * ('two_button' or 'full_numbers') which present different page controls to
		 * the end user. Further methods can be added using the API (see below).
		 *  @type string
		 *  @default two_button
		 *  @dtopt Options
		 * 
		 *  @example
		 *    $(document).ready( function() {
		 *      $('#example').dataTable( {
		 *        "sPaginationType": "full_numbers"
		 *      } );
		 *    } )
		 */
		"sPaginationType": "two_button",
	
	
		/**
		 * Enable horizontal scrolling. When a table is too wide to fit into a certain
		 * layout, or you have a large number of columns in the table, you can enable
		 * x-scrolling to show the table in a viewport, which can be scrolled. This
		 * property can be any CSS unit, or a number (in which case it will be treated
		 * as a pixel measurement).
		 *  @type string
		 *  @default <i>blank string - i.e. disabled</i>
		 *  @dtopt Features
		 * 
		 *  @example
		 *    $(document).ready( function() {
		 *      $('#example').dataTable( {
		 *        "sScrollX": "100%",
		 *        "bScrollCollapse": true
		 *      } );
		 *    } );
		 */
		"sScrollX": "",
	
	
		/**
		 * This property can be used to force a DataTable to use more width than it
		 * might otherwise do when x-scrolling is enabled. For example if you have a
		 * table which requires to be well spaced, this parameter is useful for
		 * "over-sizing" the table, and thus forcing scrolling. This property can by
		 * any CSS unit, or a number (in which case it will be treated as a pixel
		 * measurement).
		 *  @type string
		 *  @default <i>blank string - i.e. disabled</i>
		 *  @dtopt Options
		 * 
		 *  @example
		 *    $(document).ready( function() {
		 *      $('#example').dataTable( {
		 *        "sScrollX": "100%",
		 *        "sScrollXInner": "110%"
		 *      } );
		 *    } );
		 */
		"sScrollXInner": "",
	
	
		/**
		 * Enable vertical scrolling. Vertical scrolling will constrain the DataTable
		 * to the given height, and enable scrolling for any data which overflows the
		 * current viewport. This can be used as an alternative to paging to display
		 * a lot of data in a small area (although paging and scrolling can both be
		 * enabled at the same time). This property can be any CSS unit, or a number
		 * (in which case it will be treated as a pixel measurement).
		 *  @type string
		 *  @default <i>blank string - i.e. disabled</i>
		 *  @dtopt Features
		 * 
		 *  @example
		 *    $(document).ready( function() {
		 *      $('#example').dataTable( {
		 *        "sScrollY": "200px",
		 *        "bPaginate": false
		 *      } );
		 *    } );
		 */
		"sScrollY": "",
	
	
		/**
		 * Set the HTTP method that is used to make the Ajax call for server-side
		 * processing or Ajax sourced data.
		 *  @type string
		 *  @default GET
		 *  @dtopt Options
		 *  @dtopt Server-side
		 * 
		 *  @example
		 *    $(document).ready( function() {
		 *      $('#example').dataTable( {
		 *        "bServerSide": true,
		 *        "sAjaxSource": "scripts/post.php",
		 *        "sServerMethod": "POST"
		 *      } );
		 *    } );
		 */
		"sServerMethod": "GET"
	};
	
	
	
	/**
	 * Column options that can be given to DataTables at initialisation time.
	 *  @namespace
	 */
	DataTable.defaults.columns = {
		/**
		 * Allows a column's sorting to take multiple columns into account when 
		 * doing a sort. For example first name / last name columns make sense to 
		 * do a multi-column sort over the two columns.
		 *  @type array
		 *  @default null <i>Takes the value of the column index automatically</i>
		 *  @dtopt Columns
		 * 
		 *  @example
		 *    // Using aoColumnDefs
		 *    $(document).ready( function() {
		 *      $('#example').dataTable( {
		 *        "aoColumnDefs": [
		 *          { "aDataSort": [ 0, 1 ], "aTargets": [ 0 ] },
		 *          { "aDataSort": [ 1, 0 ], "aTargets": [ 1 ] },
		 *          { "aDataSort": [ 2, 3, 4 ], "aTargets": [ 2 ] }
		 *        ]
		 *      } );
		 *    } );
		 *    
		 *  @example
		 *    // Using aoColumns
		 *    $(document).ready( function() {
		 *      $('#example').dataTable( {
		 *        "aoColumns": [
		 *          { "aDataSort": [ 0, 1 ] },
		 *          { "aDataSort": [ 1, 0 ] },
		 *          { "aDataSort": [ 2, 3, 4 ] },
		 *          null,
		 *          null
		 *        ]
		 *      } );
		 *    } );
		 */
		"aDataSort": null,
	
	
		/**
		 * You can control the default sorting direction, and even alter the behaviour
		 * of the sort handler (i.e. only allow ascending sorting etc) using this
		 * parameter.
		 *  @type array
		 *  @default [ 'asc', 'desc' ]
		 *  @dtopt Columns
		 * 
		 *  @example
		 *    // Using aoColumnDefs
		 *    $(document).ready( function() {
		 *      $('#example').dataTable( {
		 *        "aoColumnDefs": [
		 *          { "asSorting": [ "asc" ], "aTargets": [ 1 ] },
		 *          { "asSorting": [ "desc", "asc", "asc" ], "aTargets": [ 2 ] },
		 *          { "asSorting": [ "desc" ], "aTargets": [ 3 ] }
		 *        ]
		 *      } );
		 *    } );
		 *    
		 *  @example
		 *    // Using aoColumns
		 *    $(document).ready( function() {
		 *      $('#example').dataTable( {
		 *        "aoColumns": [
		 *          null,
		 *          { "asSorting": [ "asc" ] },
		 *          { "asSorting": [ "desc", "asc", "asc" ] },
		 *          { "asSorting": [ "desc" ] },
		 *          null
		 *        ]
		 *      } );
		 *    } );
		 */
		"asSorting": [ 'asc', 'desc' ],
	
	
		/**
		 * Enable or disable filtering on the data in this column.
		 *  @type boolean
		 *  @default true
		 *  @dtopt Columns
		 * 
		 *  @example
		 *    // Using aoColumnDefs
		 *    $(document).ready( function() {
		 *      $('#example').dataTable( {
		 *        "aoColumnDefs": [ 
		 *          { "bSearchable": false, "aTargets": [ 0 ] }
		 *        ] } );
		 *    } );
		 *    
		 *  @example
		 *    // Using aoColumns
		 *    $(document).ready( function() {
		 *      $('#example').dataTable( {
		 *        "aoColumns": [ 
		 *          { "bSearchable": false },
		 *          null,
		 *          null,
		 *          null,
		 *          null
		 *        ] } );
		 *    } );
		 */
		"bSearchable": true,
	
	
		/**
		 * Enable or disable sorting on this column.
		 *  @type boolean
		 *  @default true
		 *  @dtopt Columns
		 * 
		 *  @example
		 *    // Using aoColumnDefs
		 *    $(document).ready( function() {
		 *      $('#example').dataTable( {
		 *        "aoColumnDefs": [ 
		 *          { "bSortable": false, "aTargets": [ 0 ] }
		 *        ] } );
		 *    } );
		 *    
		 *  @example
		 *    // Using aoColumns
		 *    $(document).ready( function() {
		 *      $('#example').dataTable( {
		 *        "aoColumns": [ 
		 *          { "bSortable": false },
		 *          null,
		 *          null,
		 *          null,
		 *          null
		 *        ] } );
		 *    } );
		 */
		"bSortable": true,
	
	
		/**
		 * When using fnRender() for a column, you may wish to use the original data
		 * (before rendering) for sorting and filtering (the default is to used the
		 * rendered data that the user can see). This may be useful for dates etc.
		 * 
		 * *NOTE* This property is now deprecated, and it is suggested that you use
		 * mData and / or mRender to render data for the DataTable.
		 *  @type boolean
		 *  @default true
		 *  @dtopt Columns
		 *  @deprecated
		 * 
		 *  @example
		 *    // Using aoColumnDefs
		 *    $(document).ready( function() {
		 *      $('#example').dataTable( {
		 *        "aoColumnDefs": [ 
		 *          {
		 *            "fnRender": function ( oObj ) {
		 *              return oObj.aData[0] +' '+ oObj.aData[3];
		 *            },
		 *            "bUseRendered": false,
		 *            "aTargets": [ 0 ]
		 *          }
		 *        ]
		 *      } );
		 *    } );
		 *    
		 *  @example
		 *    // Using aoColumns
		 *    $(document).ready( function() {
		 *      $('#example').dataTable( {
		 *        "aoColumns": [ 
		 *          {
		 *            "fnRender": function ( oObj ) {
		 *              return oObj.aData[0] +' '+ oObj.aData[3];
		 *            },
		 *            "bUseRendered": false
		 *          },
		 *          null,
		 *          null,
		 *          null,
		 *          null
		 *        ]
		 *      } );
		 *    } );
		 */
		"bUseRendered": true,
	
	
		/**
		 * Enable or disable the display of this column.
		 *  @type boolean
		 *  @default true
		 *  @dtopt Columns
		 * 
		 *  @example
		 *    // Using aoColumnDefs
		 *    $(document).ready( function() {
		 *      $('#example').dataTable( {
		 *        "aoColumnDefs": [ 
		 *          { "bVisible": false, "aTargets": [ 0 ] }
		 *        ] } );
		 *    } );
		 *    
		 *  @example
		 *    // Using aoColumns
		 *    $(document).ready( function() {
		 *      $('#example').dataTable( {
		 *        "aoColumns": [ 
		 *          { "bVisible": false },
		 *          null,
		 *          null,
		 *          null,
		 *          null
		 *        ] } );
		 *    } );
		 */
		"bVisible": true,
		
		
		/**
		 * Developer definable function that is called whenever a cell is created (Ajax source,
		 * etc) or processed for input (DOM source). This can be used as a compliment to fnRender
		 * allowing you to modify the DOM element (add background colour for example) when the
		 * element is available (since it is not when fnRender is called).
		 *  @type function
		 *  @param {element} nTd The TD node that has been created
		 *  @param {*} sData The Data for the cell
		 *  @param {array|object} oData The data for the whole row
		 *  @param {int} iRow The row index for the aoData data store
		 *  @param {int} iCol The column index for aoColumns
		 *  @dtopt Columns
		 * 
		 *  @example
		 *    $(document).ready( function() {
		 *      $('#example').dataTable( {
		 *        "aoColumnDefs": [ {
		 *          "aTargets": [3],
		 *          "fnCreatedCell": function (nTd, sData, oData, iRow, iCol) {
		 *            if ( sData == "1.7" ) {
		 *              $(nTd).css('color', 'blue')
		 *            }
		 *          }
		 *        } ]
		 *      });
		 *    } );
		 */
		"fnCreatedCell": null,
	
	
		/**
		 * Custom display function that will be called for the display of each cell in
		 * this column.
		 *  @type function
		 *  @param {object} o Object with the following parameters:
		 *  @param {int}    o.iDataRow The row in aoData
		 *  @param {int}    o.iDataColumn The column in question
		 *  @param {array}  o.aData The data for the row in question
		 *  @param {object} o.oSettings The settings object for this DataTables instance
		 *  @param {object} o.mDataProp The data property used for this column
		 *  @param {*}      val The current cell value
		 *  @returns {string} The string you which to use in the display
		 *  @dtopt Columns
		 * 
		 *  @example
		 *    // Using aoColumnDefs
		 *    $(document).ready( function() {
		 *      $('#example').dataTable( {
		 *        "aoColumnDefs": [ 
		 *          {
		 *            "fnRender": function ( o, val ) {
		 *              return o.aData[0] +' '+ o.aData[3];
		 *            },
		 *            "aTargets": [ 0 ]
		 *          }
		 *        ]
		 *      } );
		 *    } );
		 *    
		 *  @example
		 *    // Using aoColumns
		 *    $(document).ready( function() {
		 *      $('#example').dataTable( {
		 *        "aoColumns": [ 
		 *          { "fnRender": function ( o, val ) {
		 *            return o.aData[0] +' '+ o.aData[3];
		 *          } },
		 *          null,
		 *          null,
		 *          null,
		 *          null
		 *        ]
		 *      } );
		 *    } );
		 */
		"fnRender": null,
	
	
		/**
		 * The column index (starting from 0!) that you wish a sort to be performed
		 * upon when this column is selected for sorting. This can be used for sorting
		 * on hidden columns for example.
		 *  @type int
		 *  @default -1 <i>Use automatically calculated column index</i>
		 *  @dtopt Columns
		 * 
		 *  @example
		 *    // Using aoColumnDefs
		 *    $(document).ready( function() {
		 *      $('#example').dataTable( {
		 *        "aoColumnDefs": [ 
		 *          { "iDataSort": 1, "aTargets": [ 0 ] }
		 *        ]
		 *      } );
		 *    } );
		 *    
		 *  @example
		 *    // Using aoColumns
		 *    $(document).ready( function() {
		 *      $('#example').dataTable( {
		 *        "aoColumns": [ 
		 *          { "iDataSort": 1 },
		 *          null,
		 *          null,
		 *          null,
		 *          null
		 *        ]
		 *      } );
		 *    } );
		 */
		"iDataSort": -1,
	
	
		/**
		 * This parameter has been replaced by mData in DataTables to ensure naming
		 * consistency. mDataProp can still be used, as there is backwards compatibility
		 * in DataTables for this option, but it is strongly recommended that you use
		 * mData in preference to mDataProp.
		 *  @name DataTable.defaults.columns.mDataProp
		 */
	
	
		/**
		 * This property can be used to read data from any JSON data source property,
		 * including deeply nested objects / properties. mData can be given in a
		 * number of different ways which effect its behaviour:
		 *   <ul>
		 *     <li>integer - treated as an array index for the data source. This is the
		 *       default that DataTables uses (incrementally increased for each column).</li>
		 *     <li>string - read an object property from the data source. Note that you can
		 *       use Javascript dotted notation to read deep properties / arrays from the
		 *       data source.</li>
		 *     <li>null - the sDefaultContent option will be used for the cell (null
		 *       by default, so you will need to specify the default content you want -
		 *       typically an empty string). This can be useful on generated columns such 
		 *       as edit / delete action columns.</li>
		 *     <li>function - the function given will be executed whenever DataTables 
		 *       needs to set or get the data for a cell in the column. The function 
		 *       takes three parameters:
		 *       <ul>
		 *         <li>{array|object} The data source for the row</li>
		 *         <li>{string} The type call data requested - this will be 'set' when
		 *           setting data or 'filter', 'display', 'type', 'sort' or undefined when 
		 *           gathering data. Note that when <i>undefined</i> is given for the type
		 *           DataTables expects to get the raw data for the object back</li>
		 *         <li>{*} Data to set when the second parameter is 'set'.</li>
		 *       </ul>
		 *       The return value from the function is not required when 'set' is the type
		 *       of call, but otherwise the return is what will be used for the data
		 *       requested.</li>
		 *    </ul>
		 *
		 * Note that prior to DataTables 1.9.2 mData was called mDataProp. The name change
		 * reflects the flexibility of this property and is consistent with the naming of
		 * mRender. If 'mDataProp' is given, then it will still be used by DataTables, as
		 * it automatically maps the old name to the new if required.
		 *  @type string|int|function|null
		 *  @default null <i>Use automatically calculated column index</i>
		 *  @dtopt Columns
		 * 
		 *  @example
		 *    // Read table data from objects
		 *    $(document).ready( function() {
		 *      var oTable = $('#example').dataTable( {
		 *        "sAjaxSource": "sources/deep.txt",
		 *        "aoColumns": [
		 *          { "mData": "engine" },
		 *          { "mData": "browser" },
		 *          { "mData": "platform.inner" },
		 *          { "mData": "platform.details.0" },
		 *          { "mData": "platform.details.1" }
		 *        ]
		 *      } );
		 *    } );
		 * 
		 *  @example
		 *    // Using mData as a function to provide different information for
		 *    // sorting, filtering and display. In this case, currency (price)
		 *    $(document).ready( function() {
		 *      var oTable = $('#example').dataTable( {
		 *        "aoColumnDefs": [ {
		 *          "aTargets": [ 0 ],
		 *          "mData": function ( source, type, val ) {
		 *            if (type === 'set') {
		 *              source.price = val;
		 *              // Store the computed dislay and filter values for efficiency
		 *              source.price_display = val=="" ? "" : "$"+numberFormat(val);
		 *              source.price_filter  = val=="" ? "" : "$"+numberFormat(val)+" "+val;
		 *              return;
		 *            }
		 *            else if (type === 'display') {
		 *              return source.price_display;
		 *            }
		 *            else if (type === 'filter') {
		 *              return source.price_filter;
		 *            }
		 *            // 'sort', 'type' and undefined all just use the integer
		 *            return source.price;
		 *          }
		 *        } ]
		 *      } );
		 *    } );
		 */
		"mData": null,
	
	
		/**
		 * This property is the rendering partner to mData and it is suggested that
		 * when you want to manipulate data for display (including filtering, sorting etc)
		 * but not altering the underlying data for the table, use this property. mData
		 * can actually do everything this property can and more, but this parameter is
		 * easier to use since there is no 'set' option. Like mData is can be given
		 * in a number of different ways to effect its behaviour, with the addition of 
		 * supporting array syntax for easy outputting of arrays (including arrays of
		 * objects):
		 *   <ul>
		 *     <li>integer - treated as an array index for the data source. This is the
		 *       default that DataTables uses (incrementally increased for each column).</li>
		 *     <li>string - read an object property from the data source. Note that you can
		 *       use Javascript dotted notation to read deep properties / arrays from the
		 *       data source and also array brackets to indicate that the data reader should
		 *       loop over the data source array. When characters are given between the array
		 *       brackets, these characters are used to join the data source array together.
		 *       For example: "accounts[, ].name" would result in a comma separated list with
		 *       the 'name' value from the 'accounts' array of objects.</li>
		 *     <li>function - the function given will be executed whenever DataTables 
		 *       needs to set or get the data for a cell in the column. The function 
		 *       takes three parameters:
		 *       <ul>
		 *         <li>{array|object} The data source for the row (based on mData)</li>
		 *         <li>{string} The type call data requested - this will be 'filter', 'display', 
		 *           'type' or 'sort'.</li>
		 *         <li>{array|object} The full data source for the row (not based on mData)</li>
		 *       </ul>
		 *       The return value from the function is what will be used for the data
		 *       requested.</li>
		 *    </ul>
		 *  @type string|int|function|null
		 *  @default null <i>Use mData</i>
		 *  @dtopt Columns
		 * 
		 *  @example
		 *    // Create a comma separated list from an array of objects
		 *    $(document).ready( function() {
		 *      var oTable = $('#example').dataTable( {
		 *        "sAjaxSource": "sources/deep.txt",
		 *        "aoColumns": [
		 *          { "mData": "engine" },
		 *          { "mData": "browser" },
		 *          {
		 *            "mData": "platform",
		 *            "mRender": "[, ].name"
		 *          }
		 *        ]
		 *      } );
		 *    } );
		 * 
		 *  @example
		 *    // Use as a function to create a link from the data source
		 *    $(document).ready( function() {
		 *      var oTable = $('#example').dataTable( {
		 *        "aoColumnDefs": [
		 *        {
		 *          "aTargets": [ 0 ],
		 *          "mData": "download_link",
		 *          "mRender": function ( data, type, full ) {
		 *            return '<a href="'+data+'">Download</a>';
		 *          }
		 *        ]
		 *      } );
		 *    } );
		 */
		"mRender": null,
	
	
		/**
		 * Change the cell type created for the column - either TD cells or TH cells. This
		 * can be useful as TH cells have semantic meaning in the table body, allowing them
		 * to act as a header for a row (you may wish to add scope='row' to the TH elements).
		 *  @type string
		 *  @default td
		 *  @dtopt Columns
		 * 
		 *  @example
		 *    // Make the first column use TH cells
		 *    $(document).ready( function() {
		 *      var oTable = $('#example').dataTable( {
		 *        "aoColumnDefs": [ {
		 *          "aTargets": [ 0 ],
		 *          "sCellType": "th"
		 *        } ]
		 *      } );
		 *    } );
		 */
		"sCellType": "td",
	
	
		/**
		 * Class to give to each cell in this column.
		 *  @type string
		 *  @default <i>Empty string</i>
		 *  @dtopt Columns
		 * 
		 *  @example
		 *    // Using aoColumnDefs
		 *    $(document).ready( function() {
		 *      $('#example').dataTable( {
		 *        "aoColumnDefs": [ 
		 *          { "sClass": "my_class", "aTargets": [ 0 ] }
		 *        ]
		 *      } );
		 *    } );
		 *    
		 *  @example
		 *    // Using aoColumns
		 *    $(document).ready( function() {
		 *      $('#example').dataTable( {
		 *        "aoColumns": [ 
		 *          { "sClass": "my_class" },
		 *          null,
		 *          null,
		 *          null,
		 *          null
		 *        ]
		 *      } );
		 *    } );
		 */
		"sClass": "",
		
		/**
		 * When DataTables calculates the column widths to assign to each column,
		 * it finds the longest string in each column and then constructs a
		 * temporary table and reads the widths from that. The problem with this
		 * is that "mmm" is much wider then "iiii", but the latter is a longer 
		 * string - thus the calculation can go wrong (doing it properly and putting
		 * it into an DOM object and measuring that is horribly(!) slow). Thus as
		 * a "work around" we provide this option. It will append its value to the
		 * text that is found to be the longest string for the column - i.e. padding.
		 * Generally you shouldn't need this, and it is not documented on the 
		 * general DataTables.net documentation
		 *  @type string
		 *  @default <i>Empty string<i>
		 *  @dtopt Columns
		 *    
		 *  @example
		 *    // Using aoColumns
		 *    $(document).ready( function() {
		 *      $('#example').dataTable( {
		 *        "aoColumns": [ 
		 *          null,
		 *          null,
		 *          null,
		 *          {
		 *            "sContentPadding": "mmm"
		 *          }
		 *        ]
		 *      } );
		 *    } );
		 */
		"sContentPadding": "",
	
	
		/**
		 * Allows a default value to be given for a column's data, and will be used
		 * whenever a null data source is encountered (this can be because mData
		 * is set to null, or because the data source itself is null).
		 *  @type string
		 *  @default null
		 *  @dtopt Columns
		 * 
		 *  @example
		 *    // Using aoColumnDefs
		 *    $(document).ready( function() {
		 *      $('#example').dataTable( {
		 *        "aoColumnDefs": [ 
		 *          {
		 *            "mData": null,
		 *            "sDefaultContent": "Edit",
		 *            "aTargets": [ -1 ]
		 *          }
		 *        ]
		 *      } );
		 *    } );
		 *    
		 *  @example
		 *    // Using aoColumns
		 *    $(document).ready( function() {
		 *      $('#example').dataTable( {
		 *        "aoColumns": [ 
		 *          null,
		 *          null,
		 *          null,
		 *          {
		 *            "mData": null,
		 *            "sDefaultContent": "Edit"
		 *          }
		 *        ]
		 *      } );
		 *    } );
		 */
		"sDefaultContent": null,
	
	
		/**
		 * This parameter is only used in DataTables' server-side processing. It can
		 * be exceptionally useful to know what columns are being displayed on the
		 * client side, and to map these to database fields. When defined, the names
		 * also allow DataTables to reorder information from the server if it comes
		 * back in an unexpected order (i.e. if you switch your columns around on the
		 * client-side, your server-side code does not also need updating).
		 *  @type string
		 *  @default <i>Empty string</i>
		 *  @dtopt Columns
		 * 
		 *  @example
		 *    // Using aoColumnDefs
		 *    $(document).ready( function() {
		 *      $('#example').dataTable( {
		 *        "aoColumnDefs": [ 
		 *          { "sName": "engine", "aTargets": [ 0 ] },
		 *          { "sName": "browser", "aTargets": [ 1 ] },
		 *          { "sName": "platform", "aTargets": [ 2 ] },
		 *          { "sName": "version", "aTargets": [ 3 ] },
		 *          { "sName": "grade", "aTargets": [ 4 ] }
		 *        ]
		 *      } );
		 *    } );
		 *    
		 *  @example
		 *    // Using aoColumns
		 *    $(document).ready( function() {
		 *      $('#example').dataTable( {
		 *        "aoColumns": [ 
		 *          { "sName": "engine" },
		 *          { "sName": "browser" },
		 *          { "sName": "platform" },
		 *          { "sName": "version" },
		 *          { "sName": "grade" }
		 *        ]
		 *      } );
		 *    } );
		 */
		"sName": "",
	
	
		/**
		 * Defines a data source type for the sorting which can be used to read
		 * real-time information from the table (updating the internally cached
		 * version) prior to sorting. This allows sorting to occur on user editable
		 * elements such as form inputs.
		 *  @type string
		 *  @default std
		 *  @dtopt Columns
		 * 
		 *  @example
		 *    // Using aoColumnDefs
		 *    $(document).ready( function() {
		 *      $('#example').dataTable( {
		 *        "aoColumnDefs": [
		 *          { "sSortDataType": "dom-text", "aTargets": [ 2, 3 ] },
		 *          { "sType": "numeric", "aTargets": [ 3 ] },
		 *          { "sSortDataType": "dom-select", "aTargets": [ 4 ] },
		 *          { "sSortDataType": "dom-checkbox", "aTargets": [ 5 ] }
		 *        ]
		 *      } );
		 *    } );
		 *    
		 *  @example
		 *    // Using aoColumns
		 *    $(document).ready( function() {
		 *      $('#example').dataTable( {
		 *        "aoColumns": [
		 *          null,
		 *          null,
		 *          { "sSortDataType": "dom-text" },
		 *          { "sSortDataType": "dom-text", "sType": "numeric" },
		 *          { "sSortDataType": "dom-select" },
		 *          { "sSortDataType": "dom-checkbox" }
		 *        ]
		 *      } );
		 *    } );
		 */
		"sSortDataType": "std",
	
	
		/**
		 * The title of this column.
		 *  @type string
		 *  @default null <i>Derived from the 'TH' value for this column in the 
		 *    original HTML table.</i>
		 *  @dtopt Columns
		 * 
		 *  @example
		 *    // Using aoColumnDefs
		 *    $(document).ready( function() {
		 *      $('#example').dataTable( {
		 *        "aoColumnDefs": [ 
		 *          { "sTitle": "My column title", "aTargets": [ 0 ] }
		 *        ]
		 *      } );
		 *    } );
		 *    
		 *  @example
		 *    // Using aoColumns
		 *    $(document).ready( function() {
		 *      $('#example').dataTable( {
		 *        "aoColumns": [ 
		 *          { "sTitle": "My column title" },
		 *          null,
		 *          null,
		 *          null,
		 *          null
		 *        ]
		 *      } );
		 *    } );
		 */
		"sTitle": null,
	
	
		/**
		 * The type allows you to specify how the data for this column will be sorted.
		 * Four types (string, numeric, date and html (which will strip HTML tags
		 * before sorting)) are currently available. Note that only date formats
		 * understood by Javascript's Date() object will be accepted as type date. For
		 * example: "Mar 26, 2008 5:03 PM". May take the values: 'string', 'numeric',
		 * 'date' or 'html' (by default). Further types can be adding through
		 * plug-ins.
		 *  @type string
		 *  @default null <i>Auto-detected from raw data</i>
		 *  @dtopt Columns
		 * 
		 *  @example
		 *    // Using aoColumnDefs
		 *    $(document).ready( function() {
		 *      $('#example').dataTable( {
		 *        "aoColumnDefs": [ 
		 *          { "sType": "html", "aTargets": [ 0 ] }
		 *        ]
		 *      } );
		 *    } );
		 *    
		 *  @example
		 *    // Using aoColumns
		 *    $(document).ready( function() {
		 *      $('#example').dataTable( {
		 *        "aoColumns": [ 
		 *          { "sType": "html" },
		 *          null,
		 *          null,
		 *          null,
		 *          null
		 *        ]
		 *      } );
		 *    } );
		 */
		"sType": null,
	
	
		/**
		 * Defining the width of the column, this parameter may take any CSS value
		 * (3em, 20px etc). DataTables apples 'smart' widths to columns which have not
		 * been given a specific width through this interface ensuring that the table
		 * remains readable.
		 *  @type string
		 *  @default null <i>Automatic</i>
		 *  @dtopt Columns
		 * 
		 *  @example
		 *    // Using aoColumnDefs
		 *    $(document).ready( function() {
		 *      $('#example').dataTable( {
		 *        "aoColumnDefs": [ 
		 *          { "sWidth": "20%", "aTargets": [ 0 ] }
		 *        ]
		 *      } );
		 *    } );
		 *    
		 *  @example
		 *    // Using aoColumns
		 *    $(document).ready( function() {
		 *      $('#example').dataTable( {
		 *        "aoColumns": [ 
		 *          { "sWidth": "20%" },
		 *          null,
		 *          null,
		 *          null,
		 *          null
		 *        ]
		 *      } );
		 *    } );
		 */
		"sWidth": null
	};
	
	
	
	/**
	 * DataTables settings object - this holds all the information needed for a
	 * given table, including configuration, data and current application of the
	 * table options. DataTables does not have a single instance for each DataTable
	 * with the settings attached to that instance, but rather instances of the
	 * DataTable "class" are created on-the-fly as needed (typically by a 
	 * $().dataTable() call) and the settings object is then applied to that
	 * instance.
	 * 
	 * Note that this object is related to {@link DataTable.defaults} but this 
	 * one is the internal data store for DataTables's cache of columns. It should
	 * NOT be manipulated outside of DataTables. Any configuration should be done
	 * through the initialisation options.
	 *  @namespace
	 *  @todo Really should attach the settings object to individual instances so we
	 *    don't need to create new instances on each $().dataTable() call (if the
	 *    table already exists). It would also save passing oSettings around and
	 *    into every single function. However, this is a very significant 
	 *    architecture change for DataTables and will almost certainly break
	 *    backwards compatibility with older installations. This is something that
	 *    will be done in 2.0.
	 */
	DataTable.models.oSettings = {
		/**
		 * Primary features of DataTables and their enablement state.
		 *  @namespace
		 */
		"oFeatures": {
			
			/**
			 * Flag to say if DataTables should automatically try to calculate the
			 * optimum table and columns widths (true) or not (false).
			 * Note that this parameter will be set by the initialisation routine. To
			 * set a default use {@link DataTable.defaults}.
			 *  @type boolean
			 */
			"bAutoWidth": null,
	
			/**
			 * Delay the creation of TR and TD elements until they are actually
			 * needed by a driven page draw. This can give a significant speed
			 * increase for Ajax source and Javascript source data, but makes no
			 * difference at all fro DOM and server-side processing tables.
			 * Note that this parameter will be set by the initialisation routine. To
			 * set a default use {@link DataTable.defaults}.
			 *  @type boolean
			 */
			"bDeferRender": null,
			
			/**
			 * Enable filtering on the table or not. Note that if this is disabled
			 * then there is no filtering at all on the table, including fnFilter.
			 * To just remove the filtering input use sDom and remove the 'f' option.
			 * Note that this parameter will be set by the initialisation routine. To
			 * set a default use {@link DataTable.defaults}.
			 *  @type boolean
			 */
			"bFilter": null,
			
			/**
			 * Table information element (the 'Showing x of y records' div) enable
			 * flag.
			 * Note that this parameter will be set by the initialisation routine. To
			 * set a default use {@link DataTable.defaults}.
			 *  @type boolean
			 */
			"bInfo": null,
			
			/**
			 * Present a user control allowing the end user to change the page size
			 * when pagination is enabled.
			 * Note that this parameter will be set by the initialisation routine. To
			 * set a default use {@link DataTable.defaults}.
			 *  @type boolean
			 */
			"bLengthChange": null,
	
			/**
			 * Pagination enabled or not. Note that if this is disabled then length
			 * changing must also be disabled.
			 * Note that this parameter will be set by the initialisation routine. To
			 * set a default use {@link DataTable.defaults}.
			 *  @type boolean
			 */
			"bPaginate": null,
			
			/**
			 * Processing indicator enable flag whenever DataTables is enacting a
			 * user request - typically an Ajax request for server-side processing.
			 * Note that this parameter will be set by the initialisation routine. To
			 * set a default use {@link DataTable.defaults}.
			 *  @type boolean
			 */
			"bProcessing": null,
			
			/**
			 * Server-side processing enabled flag - when enabled DataTables will
			 * get all data from the server for every draw - there is no filtering,
			 * sorting or paging done on the client-side.
			 * Note that this parameter will be set by the initialisation routine. To
			 * set a default use {@link DataTable.defaults}.
			 *  @type boolean
			 */
			"bServerSide": null,
			
			/**
			 * Sorting enablement flag.
			 * Note that this parameter will be set by the initialisation routine. To
			 * set a default use {@link DataTable.defaults}.
			 *  @type boolean
			 */
			"bSort": null,
			
			/**
			 * Apply a class to the columns which are being sorted to provide a
			 * visual highlight or not. This can slow things down when enabled since
			 * there is a lot of DOM interaction.
			 * Note that this parameter will be set by the initialisation routine. To
			 * set a default use {@link DataTable.defaults}.
			 *  @type boolean
			 */
			"bSortClasses": null,
			
			/**
			 * State saving enablement flag.
			 * Note that this parameter will be set by the initialisation routine. To
			 * set a default use {@link DataTable.defaults}.
			 *  @type boolean
			 */
			"bStateSave": null
		},
		
	
		/**
		 * Scrolling settings for a table.
		 *  @namespace
		 */
		"oScroll": {
			/**
			 * Indicate if DataTables should be allowed to set the padding / margin
			 * etc for the scrolling header elements or not. Typically you will want
			 * this.
			 * Note that this parameter will be set by the initialisation routine. To
			 * set a default use {@link DataTable.defaults}.
			 *  @type boolean
			 */
			"bAutoCss": null,
			
			/**
			 * When the table is shorter in height than sScrollY, collapse the
			 * table container down to the height of the table (when true).
			 * Note that this parameter will be set by the initialisation routine. To
			 * set a default use {@link DataTable.defaults}.
			 *  @type boolean
			 */
			"bCollapse": null,
			
			/**
			 * Infinite scrolling enablement flag. Now deprecated in favour of
			 * using the Scroller plug-in.
			 * Note that this parameter will be set by the initialisation routine. To
			 * set a default use {@link DataTable.defaults}.
			 *  @type boolean
			 */
			"bInfinite": null,
			
			/**
			 * Width of the scrollbar for the web-browser's platform. Calculated
			 * during table initialisation.
			 *  @type int
			 *  @default 0
			 */
			"iBarWidth": 0,
			
			/**
			 * Space (in pixels) between the bottom of the scrolling container and 
			 * the bottom of the scrolling viewport before the next page is loaded
			 * when using infinite scrolling.
			 * Note that this parameter will be set by the initialisation routine. To
			 * set a default use {@link DataTable.defaults}.
			 *  @type int
			 */
			"iLoadGap": null,
			
			/**
			 * Viewport width for horizontal scrolling. Horizontal scrolling is 
			 * disabled if an empty string.
			 * Note that this parameter will be set by the initialisation routine. To
			 * set a default use {@link DataTable.defaults}.
			 *  @type string
			 */
			"sX": null,
			
			/**
			 * Width to expand the table to when using x-scrolling. Typically you
			 * should not need to use this.
			 * Note that this parameter will be set by the initialisation routine. To
			 * set a default use {@link DataTable.defaults}.
			 *  @type string
			 *  @deprecated
			 */
			"sXInner": null,
			
			/**
			 * Viewport height for vertical scrolling. Vertical scrolling is disabled
			 * if an empty string.
			 * Note that this parameter will be set by the initialisation routine. To
			 * set a default use {@link DataTable.defaults}.
			 *  @type string
			 */
			"sY": null
		},
		
		/**
		 * Language information for the table.
		 *  @namespace
		 *  @extends DataTable.defaults.oLanguage
		 */
		"oLanguage": {
			/**
			 * Information callback function. See 
			 * {@link DataTable.defaults.fnInfoCallback}
			 *  @type function
			 *  @default null
			 */
			"fnInfoCallback": null
		},
		
		/**
		 * Browser support parameters
		 *  @namespace
		 */
		"oBrowser": {
			/**
			 * Indicate if the browser incorrectly calculates width:100% inside a
			 * scrolling element (IE6/7)
			 *  @type boolean
			 *  @default false
			 */
			"bScrollOversize": false
		},
		
		/**
		 * Array referencing the nodes which are used for the features. The 
		 * parameters of this object match what is allowed by sDom - i.e.
		 *   <ul>
		 *     <li>'l' - Length changing</li>
		 *     <li>'f' - Filtering input</li>
		 *     <li>'t' - The table!</li>
		 *     <li>'i' - Information</li>
		 *     <li>'p' - Pagination</li>
		 *     <li>'r' - pRocessing</li>
		 *   </ul>
		 *  @type array
		 *  @default []
		 */
		"aanFeatures": [],
		
		/**
		 * Store data information - see {@link DataTable.models.oRow} for detailed
		 * information.
		 *  @type array
		 *  @default []
		 */
		"aoData": [],
		
		/**
		 * Array of indexes which are in the current display (after filtering etc)
		 *  @type array
		 *  @default []
		 */
		"aiDisplay": [],
		
		/**
		 * Array of indexes for display - no filtering
		 *  @type array
		 *  @default []
		 */
		"aiDisplayMaster": [],
		
		/**
		 * Store information about each column that is in use
		 *  @type array
		 *  @default []
		 */
		"aoColumns": [],
		
		/**
		 * Store information about the table's header
		 *  @type array
		 *  @default []
		 */
		"aoHeader": [],
		
		/**
		 * Store information about the table's footer
		 *  @type array
		 *  @default []
		 */
		"aoFooter": [],
		
		/**
		 * Search data array for regular expression searching
		 *  @type array
		 *  @default []
		 */
		"asDataSearch": [],
		
		/**
		 * Store the applied global search information in case we want to force a 
		 * research or compare the old search to a new one.
		 * Note that this parameter will be set by the initialisation routine. To
		 * set a default use {@link DataTable.defaults}.
		 *  @namespace
		 *  @extends DataTable.models.oSearch
		 */
		"oPreviousSearch": {},
		
		/**
		 * Store the applied search for each column - see 
		 * {@link DataTable.models.oSearch} for the format that is used for the
		 * filtering information for each column.
		 *  @type array
		 *  @default []
		 */
		"aoPreSearchCols": [],
		
		/**
		 * Sorting that is applied to the table. Note that the inner arrays are
		 * used in the following manner:
		 * <ul>
		 *   <li>Index 0 - column number</li>
		 *   <li>Index 1 - current sorting direction</li>
		 *   <li>Index 2 - index of asSorting for this column</li>
		 * </ul>
		 * Note that this parameter will be set by the initialisation routine. To
		 * set a default use {@link DataTable.defaults}.
		 *  @type array
		 *  @todo These inner arrays should really be objects
		 */
		"aaSorting": null,
		
		/**
		 * Sorting that is always applied to the table (i.e. prefixed in front of
		 * aaSorting).
		 * Note that this parameter will be set by the initialisation routine. To
		 * set a default use {@link DataTable.defaults}.
		 *  @type array|null
		 *  @default null
		 */
		"aaSortingFixed": null,
		
		/**
		 * Classes to use for the striping of a table.
		 * Note that this parameter will be set by the initialisation routine. To
		 * set a default use {@link DataTable.defaults}.
		 *  @type array
		 *  @default []
		 */
		"asStripeClasses": null,
		
		/**
		 * If restoring a table - we should restore its striping classes as well
		 *  @type array
		 *  @default []
		 */
		"asDestroyStripes": [],
		
		/**
		 * If restoring a table - we should restore its width 
		 *  @type int
		 *  @default 0
		 */
		"sDestroyWidth": 0,
		
		/**
		 * Callback functions array for every time a row is inserted (i.e. on a draw).
		 *  @type array
		 *  @default []
		 */
		"aoRowCallback": [],
		
		/**
		 * Callback functions for the header on each draw.
		 *  @type array
		 *  @default []
		 */
		"aoHeaderCallback": [],
		
		/**
		 * Callback function for the footer on each draw.
		 *  @type array
		 *  @default []
		 */
		"aoFooterCallback": [],
		
		/**
		 * Array of callback functions for draw callback functions
		 *  @type array
		 *  @default []
		 */
		"aoDrawCallback": [],
		
		/**
		 * Array of callback functions for row created function
		 *  @type array
		 *  @default []
		 */
		"aoRowCreatedCallback": [],
		
		/**
		 * Callback functions for just before the table is redrawn. A return of 
		 * false will be used to cancel the draw.
		 *  @type array
		 *  @default []
		 */
		"aoPreDrawCallback": [],
		
		/**
		 * Callback functions for when the table has been initialised.
		 *  @type array
		 *  @default []
		 */
		"aoInitComplete": [],
	
		
		/**
		 * Callbacks for modifying the settings to be stored for state saving, prior to
		 * saving state.
		 *  @type array
		 *  @default []
		 */
		"aoStateSaveParams": [],
		
		/**
		 * Callbacks for modifying the settings that have been stored for state saving
		 * prior to using the stored values to restore the state.
		 *  @type array
		 *  @default []
		 */
		"aoStateLoadParams": [],
		
		/**
		 * Callbacks for operating on the settings object once the saved state has been
		 * loaded
		 *  @type array
		 *  @default []
		 */
		"aoStateLoaded": [],
		
		/**
		 * Cache the table ID for quick access
		 *  @type string
		 *  @default <i>Empty string</i>
		 */
		"sTableId": "",
		
		/**
		 * The TABLE node for the main table
		 *  @type node
		 *  @default null
		 */
		"nTable": null,
		
		/**
		 * Permanent ref to the thead element
		 *  @type node
		 *  @default null
		 */
		"nTHead": null,
		
		/**
		 * Permanent ref to the tfoot element - if it exists
		 *  @type node
		 *  @default null
		 */
		"nTFoot": null,
		
		/**
		 * Permanent ref to the tbody element
		 *  @type node
		 *  @default null
		 */
		"nTBody": null,
		
		/**
		 * Cache the wrapper node (contains all DataTables controlled elements)
		 *  @type node
		 *  @default null
		 */
		"nTableWrapper": null,
		
		/**
		 * Indicate if when using server-side processing the loading of data 
		 * should be deferred until the second draw.
		 * Note that this parameter will be set by the initialisation routine. To
		 * set a default use {@link DataTable.defaults}.
		 *  @type boolean
		 *  @default false
		 */
		"bDeferLoading": false,
		
		/**
		 * Indicate if all required information has been read in
		 *  @type boolean
		 *  @default false
		 */
		"bInitialised": false,
		
		/**
		 * Information about open rows. Each object in the array has the parameters
		 * 'nTr' and 'nParent'
		 *  @type array
		 *  @default []
		 */
		"aoOpenRows": [],
		
		/**
		 * Dictate the positioning of DataTables' control elements - see
		 * {@link DataTable.model.oInit.sDom}.
		 * Note that this parameter will be set by the initialisation routine. To
		 * set a default use {@link DataTable.defaults}.
		 *  @type string
		 *  @default null
		 */
		"sDom": null,
		
		/**
		 * Which type of pagination should be used.
		 * Note that this parameter will be set by the initialisation routine. To
		 * set a default use {@link DataTable.defaults}.
		 *  @type string 
		 *  @default two_button
		 */
		"sPaginationType": "two_button",
		
		/**
		 * The cookie duration (for bStateSave) in seconds.
		 * Note that this parameter will be set by the initialisation routine. To
		 * set a default use {@link DataTable.defaults}.
		 *  @type int
		 *  @default 0
		 */
		"iCookieDuration": 0,
		
		/**
		 * The cookie name prefix.
		 * Note that this parameter will be set by the initialisation routine. To
		 * set a default use {@link DataTable.defaults}.
		 *  @type string
		 *  @default <i>Empty string</i>
		 */
		"sCookiePrefix": "",
		
		/**
		 * Callback function for cookie creation.
		 * Note that this parameter will be set by the initialisation routine. To
		 * set a default use {@link DataTable.defaults}.
		 *  @type function
		 *  @default null
		 */
		"fnCookieCallback": null,
		
		/**
		 * Array of callback functions for state saving. Each array element is an 
		 * object with the following parameters:
		 *   <ul>
		 *     <li>function:fn - function to call. Takes two parameters, oSettings
		 *       and the JSON string to save that has been thus far created. Returns
		 *       a JSON string to be inserted into a json object 
		 *       (i.e. '"param": [ 0, 1, 2]')</li>
		 *     <li>string:sName - name of callback</li>
		 *   </ul>
		 *  @type array
		 *  @default []
		 */
		"aoStateSave": [],
		
		/**
		 * Array of callback functions for state loading. Each array element is an 
		 * object with the following parameters:
		 *   <ul>
		 *     <li>function:fn - function to call. Takes two parameters, oSettings 
		 *       and the object stored. May return false to cancel state loading</li>
		 *     <li>string:sName - name of callback</li>
		 *   </ul>
		 *  @type array
		 *  @default []
		 */
		"aoStateLoad": [],
		
		/**
		 * State that was loaded from the cookie. Useful for back reference
		 *  @type object
		 *  @default null
		 */
		"oLoadedState": null,
		
		/**
		 * Source url for AJAX data for the table.
		 * Note that this parameter will be set by the initialisation routine. To
		 * set a default use {@link DataTable.defaults}.
		 *  @type string
		 *  @default null
		 */
		"sAjaxSource": null,
		
		/**
		 * Property from a given object from which to read the table data from. This
		 * can be an empty string (when not server-side processing), in which case 
		 * it is  assumed an an array is given directly.
		 * Note that this parameter will be set by the initialisation routine. To
		 * set a default use {@link DataTable.defaults}.
		 *  @type string
		 */
		"sAjaxDataProp": null,
		
		/**
		 * Note if draw should be blocked while getting data
		 *  @type boolean
		 *  @default true
		 */
		"bAjaxDataGet": true,
		
		/**
		 * The last jQuery XHR object that was used for server-side data gathering. 
		 * This can be used for working with the XHR information in one of the 
		 * callbacks
		 *  @type object
		 *  @default null
		 */
		"jqXHR": null,
		
		/**
		 * Function to get the server-side data.
		 * Note that this parameter will be set by the initialisation routine. To
		 * set a default use {@link DataTable.defaults}.
		 *  @type function
		 */
		"fnServerData": null,
		
		/**
		 * Functions which are called prior to sending an Ajax request so extra 
		 * parameters can easily be sent to the server
		 *  @type array
		 *  @default []
		 */
		"aoServerParams": [],
		
		/**
		 * Send the XHR HTTP method - GET or POST (could be PUT or DELETE if 
		 * required).
		 * Note that this parameter will be set by the initialisation routine. To
		 * set a default use {@link DataTable.defaults}.
		 *  @type string
		 */
		"sServerMethod": null,
		
		/**
		 * Format numbers for display.
		 * Note that this parameter will be set by the initialisation routine. To
		 * set a default use {@link DataTable.defaults}.
		 *  @type function
		 */
		"fnFormatNumber": null,
		
		/**
		 * List of options that can be used for the user selectable length menu.
		 * Note that this parameter will be set by the initialisation routine. To
		 * set a default use {@link DataTable.defaults}.
		 *  @type array
		 *  @default []
		 */
		"aLengthMenu": null,
		
		/**
		 * Counter for the draws that the table does. Also used as a tracker for
		 * server-side processing
		 *  @type int
		 *  @default 0
		 */
		"iDraw": 0,
		
		/**
		 * Indicate if a redraw is being done - useful for Ajax
		 *  @type boolean
		 *  @default false
		 */
		"bDrawing": false,
		
		/**
		 * Draw index (iDraw) of the last error when parsing the returned data
		 *  @type int
		 *  @default -1
		 */
		"iDrawError": -1,
		
		/**
		 * Paging display length
		 *  @type int
		 *  @default 10
		 */
		"_iDisplayLength": 10,
	
		/**
		 * Paging start point - aiDisplay index
		 *  @type int
		 *  @default 0
		 */
		"_iDisplayStart": 0,
	
		/**
		 * Paging end point - aiDisplay index. Use fnDisplayEnd rather than
		 * this property to get the end point
		 *  @type int
		 *  @default 10
		 *  @private
		 */
		"_iDisplayEnd": 10,
		
		/**
		 * Server-side processing - number of records in the result set
		 * (i.e. before filtering), Use fnRecordsTotal rather than
		 * this property to get the value of the number of records, regardless of
		 * the server-side processing setting.
		 *  @type int
		 *  @default 0
		 *  @private
		 */
		"_iRecordsTotal": 0,
	
		/**
		 * Server-side processing - number of records in the current display set
		 * (i.e. after filtering). Use fnRecordsDisplay rather than
		 * this property to get the value of the number of records, regardless of
		 * the server-side processing setting.
		 *  @type boolean
		 *  @default 0
		 *  @private
		 */
		"_iRecordsDisplay": 0,
		
		/**
		 * Flag to indicate if jQuery UI marking and classes should be used.
		 * Note that this parameter will be set by the initialisation routine. To
		 * set a default use {@link DataTable.defaults}.
		 *  @type boolean
		 */
		"bJUI": null,
		
		/**
		 * The classes to use for the table
		 *  @type object
		 *  @default {}
		 */
		"oClasses": {},
		
		/**
		 * Flag attached to the settings object so you can check in the draw 
		 * callback if filtering has been done in the draw. Deprecated in favour of
		 * events.
		 *  @type boolean
		 *  @default false
		 *  @deprecated
		 */
		"bFiltered": false,
		
		/**
		 * Flag attached to the settings object so you can check in the draw 
		 * callback if sorting has been done in the draw. Deprecated in favour of
		 * events.
		 *  @type boolean
		 *  @default false
		 *  @deprecated
		 */
		"bSorted": false,
		
		/**
		 * Indicate that if multiple rows are in the header and there is more than 
		 * one unique cell per column, if the top one (true) or bottom one (false) 
		 * should be used for sorting / title by DataTables.
		 * Note that this parameter will be set by the initialisation routine. To
		 * set a default use {@link DataTable.defaults}.
		 *  @type boolean
		 */
		"bSortCellsTop": null,
		
		/**
		 * Initialisation object that is used for the table
		 *  @type object
		 *  @default null
		 */
		"oInit": null,
		
		/**
		 * Destroy callback functions - for plug-ins to attach themselves to the
		 * destroy so they can clean up markup and events.
		 *  @type array
		 *  @default []
		 */
		"aoDestroyCallback": [],
	
		
		/**
		 * Get the number of records in the current record set, before filtering
		 *  @type function
		 */
		"fnRecordsTotal": function ()
		{
			if ( this.oFeatures.bServerSide ) {
				return parseInt(this._iRecordsTotal, 10);
			} else {
				return this.aiDisplayMaster.length;
			}
		},
		
		/**
		 * Get the number of records in the current record set, after filtering
		 *  @type function
		 */
		"fnRecordsDisplay": function ()
		{
			if ( this.oFeatures.bServerSide ) {
				return parseInt(this._iRecordsDisplay, 10);
			} else {
				return this.aiDisplay.length;
			}
		},
		
		/**
		 * Set the display end point - aiDisplay index
		 *  @type function
		 *  @todo Should do away with _iDisplayEnd and calculate it on-the-fly here
		 */
		"fnDisplayEnd": function ()
		{
			if ( this.oFeatures.bServerSide ) {
				if ( this.oFeatures.bPaginate === false || this._iDisplayLength == -1 ) {
					return this._iDisplayStart+this.aiDisplay.length;
				} else {
					return Math.min( this._iDisplayStart+this._iDisplayLength, 
						this._iRecordsDisplay );
				}
			} else {
				return this._iDisplayEnd;
			}
		},
		
		/**
		 * The DataTables object for this table
		 *  @type object
		 *  @default null
		 */
		"oInstance": null,
		
		/**
		 * Unique identifier for each instance of the DataTables object. If there
		 * is an ID on the table node, then it takes that value, otherwise an
		 * incrementing internal counter is used.
		 *  @type string
		 *  @default null
		 */
		"sInstance": null,
	
		/**
		 * tabindex attribute value that is added to DataTables control elements, allowing
		 * keyboard navigation of the table and its controls.
		 */
		"iTabIndex": 0,
	
		/**
		 * DIV container for the footer scrolling table if scrolling
		 */
		"nScrollHead": null,
	
		/**
		 * DIV container for the footer scrolling table if scrolling
		 */
		"nScrollFoot": null
	};

	/**
	 * Extension object for DataTables that is used to provide all extension options.
	 * 
	 * Note that the <i>DataTable.ext</i> object is available through
	 * <i>jQuery.fn.dataTable.ext</i> where it may be accessed and manipulated. It is
	 * also aliased to <i>jQuery.fn.dataTableExt</i> for historic reasons.
	 *  @namespace
	 *  @extends DataTable.models.ext
	 */
	DataTable.ext = $.extend( true, {}, DataTable.models.ext );
	
	$.extend( DataTable.ext.oStdClasses, {
		"sTable": "dataTable",
	
		/* Two buttons buttons */
		"sPagePrevEnabled": "paginate_enabled_previous",
		"sPagePrevDisabled": "paginate_disabled_previous",
		"sPageNextEnabled": "paginate_enabled_next",
		"sPageNextDisabled": "paginate_disabled_next",
		"sPageJUINext": "",
		"sPageJUIPrev": "",
		
		/* Full numbers paging buttons */
		"sPageButton": "paginate_button",
		"sPageButtonActive": "paginate_active",
		"sPageButtonStaticDisabled": "paginate_button paginate_button_disabled",
		"sPageFirst": "first",
		"sPagePrevious": "previous",
		"sPageNext": "next",
		"sPageLast": "last",
		
		/* Striping classes */
		"sStripeOdd": "odd",
		"sStripeEven": "even",
		
		/* Empty row */
		"sRowEmpty": "dataTables_empty",
		
		/* Features */
		"sWrapper": "dataTables_wrapper",
		"sFilter": "dataTables_filter",
		"sInfo": "dataTables_info",
		"sPaging": "dataTables_paginate paging_", /* Note that the type is postfixed */
		"sLength": "dataTables_length",
		"sProcessing": "dataTables_processing",
		
		/* Sorting */
		"sSortAsc": "sorting_asc",
		"sSortDesc": "sorting_desc",
		"sSortable": "sorting", /* Sortable in both directions */
		"sSortableAsc": "sorting_asc_disabled",
		"sSortableDesc": "sorting_desc_disabled",
		"sSortableNone": "sorting_disabled",
		"sSortColumn": "sorting_", /* Note that an int is postfixed for the sorting order */
		"sSortJUIAsc": "",
		"sSortJUIDesc": "",
		"sSortJUI": "",
		"sSortJUIAscAllowed": "",
		"sSortJUIDescAllowed": "",
		"sSortJUIWrapper": "",
		"sSortIcon": "",
		
		/* Scrolling */
		"sScrollWrapper": "dataTables_scroll",
		"sScrollHead": "dataTables_scrollHead",
		"sScrollHeadInner": "dataTables_scrollHeadInner",
		"sScrollBody": "dataTables_scrollBody",
		"sScrollFoot": "dataTables_scrollFoot",
		"sScrollFootInner": "dataTables_scrollFootInner",
		
		/* Misc */
		"sFooterTH": "",
		"sJUIHeader": "",
		"sJUIFooter": ""
	} );
	
	
	$.extend( DataTable.ext.oJUIClasses, DataTable.ext.oStdClasses, {
		/* Two buttons buttons */
		"sPagePrevEnabled": "fg-button ui-button ui-state-default ui-corner-left",
		"sPagePrevDisabled": "fg-button ui-button ui-state-default ui-corner-left ui-state-disabled",
		"sPageNextEnabled": "fg-button ui-button ui-state-default ui-corner-right",
		"sPageNextDisabled": "fg-button ui-button ui-state-default ui-corner-right ui-state-disabled",
		"sPageJUINext": "ui-icon ui-icon-circle-arrow-e",
		"sPageJUIPrev": "ui-icon ui-icon-circle-arrow-w",
		
		/* Full numbers paging buttons */
		"sPageButton": "fg-button ui-button ui-state-default",
		"sPageButtonActive": "fg-button ui-button ui-state-default ui-state-disabled",
		"sPageButtonStaticDisabled": "fg-button ui-button ui-state-default ui-state-disabled",
		"sPageFirst": "first ui-corner-tl ui-corner-bl",
		"sPageLast": "last ui-corner-tr ui-corner-br",
		
		/* Features */
		"sPaging": "dataTables_paginate fg-buttonset ui-buttonset fg-buttonset-multi "+
			"ui-buttonset-multi paging_", /* Note that the type is postfixed */
		
		/* Sorting */
		"sSortAsc": "ui-state-default",
		"sSortDesc": "ui-state-default",
		"sSortable": "ui-state-default",
		"sSortableAsc": "ui-state-default",
		"sSortableDesc": "ui-state-default",
		"sSortableNone": "ui-state-default",
		"sSortJUIAsc": "css_right ui-icon ui-icon-triangle-1-n",
		"sSortJUIDesc": "css_right ui-icon ui-icon-triangle-1-s",
		"sSortJUI": "css_right ui-icon ui-icon-carat-2-n-s",
		"sSortJUIAscAllowed": "css_right ui-icon ui-icon-carat-1-n",
		"sSortJUIDescAllowed": "css_right ui-icon ui-icon-carat-1-s",
		"sSortJUIWrapper": "DataTables_sort_wrapper",
		"sSortIcon": "DataTables_sort_icon",
		
		/* Scrolling */
		"sScrollHead": "dataTables_scrollHead ui-state-default",
		"sScrollFoot": "dataTables_scrollFoot ui-state-default",
		
		/* Misc */
		"sFooterTH": "ui-state-default",
		"sJUIHeader": "fg-toolbar ui-toolbar ui-widget-header ui-corner-tl ui-corner-tr ui-helper-clearfix",
		"sJUIFooter": "fg-toolbar ui-toolbar ui-widget-header ui-corner-bl ui-corner-br ui-helper-clearfix"
	} );
	
	
	/*
	 * Variable: oPagination
	 * Purpose:  
	 * Scope:    jQuery.fn.dataTableExt
	 */
	$.extend( DataTable.ext.oPagination, {
		/*
		 * Variable: two_button
		 * Purpose:  Standard two button (forward/back) pagination
		 * Scope:    jQuery.fn.dataTableExt.oPagination
		 */
		"two_button": {
			/*
			 * Function: oPagination.two_button.fnInit
			 * Purpose:  Initialise dom elements required for pagination with forward/back buttons only
			 * Returns:  -
			 * Inputs:   object:oSettings - dataTables settings object
			 *           node:nPaging - the DIV which contains this pagination control
			 *           function:fnCallbackDraw - draw function which must be called on update
			 */
			"fnInit": function ( oSettings, nPaging, fnCallbackDraw )
			{
				var oLang = oSettings.oLanguage.oPaginate;
				var oClasses = oSettings.oClasses;
				var fnClickHandler = function ( e ) {
					if ( oSettings.oApi._fnPageChange( oSettings, e.data.action ) )
					{
						fnCallbackDraw( oSettings );
					}
				};
	
				var sAppend = (!oSettings.bJUI) ?
					'<a class="'+oSettings.oClasses.sPagePrevDisabled+'" tabindex="'+oSettings.iTabIndex+'" role="button">'+oLang.sPrevious+'</a>'+
					'<a class="'+oSettings.oClasses.sPageNextDisabled+'" tabindex="'+oSettings.iTabIndex+'" role="button">'+oLang.sNext+'</a>'
					:
					'<a class="'+oSettings.oClasses.sPagePrevDisabled+'" tabindex="'+oSettings.iTabIndex+'" role="button"><span class="'+oSettings.oClasses.sPageJUIPrev+'"></span></a>'+
					'<a class="'+oSettings.oClasses.sPageNextDisabled+'" tabindex="'+oSettings.iTabIndex+'" role="button"><span class="'+oSettings.oClasses.sPageJUINext+'"></span></a>';
				$(nPaging).append( sAppend );
				
				var els = $('a', nPaging);
				var nPrevious = els[0],
					nNext = els[1];
				
				oSettings.oApi._fnBindAction( nPrevious, {action: "previous"}, fnClickHandler );
				oSettings.oApi._fnBindAction( nNext,     {action: "next"},     fnClickHandler );
				
				/* ID the first elements only */
				if ( !oSettings.aanFeatures.p )
				{
					nPaging.id = oSettings.sTableId+'_paginate';
					nPrevious.id = oSettings.sTableId+'_previous';
					nNext.id = oSettings.sTableId+'_next';
	
					nPrevious.setAttribute('aria-controls', oSettings.sTableId);
					nNext.setAttribute('aria-controls', oSettings.sTableId);
				}
			},
			
			/*
			 * Function: oPagination.two_button.fnUpdate
			 * Purpose:  Update the two button pagination at the end of the draw
			 * Returns:  -
			 * Inputs:   object:oSettings - dataTables settings object
			 *           function:fnCallbackDraw - draw function to call on page change
			 */
			"fnUpdate": function ( oSettings, fnCallbackDraw )
			{
				if ( !oSettings.aanFeatures.p )
				{
					return;
				}
				
				var oClasses = oSettings.oClasses;
				var an = oSettings.aanFeatures.p;
	
				/* Loop over each instance of the pager */
				for ( var i=0, iLen=an.length ; i<iLen ; i++ )
				{
					if ( an[i].childNodes.length !== 0 )
					{
						an[i].childNodes[0].className = ( oSettings._iDisplayStart === 0 ) ? 
							oClasses.sPagePrevDisabled : oClasses.sPagePrevEnabled;
						
						an[i].childNodes[1].className = ( oSettings.fnDisplayEnd() == oSettings.fnRecordsDisplay() ) ? 
							oClasses.sPageNextDisabled : oClasses.sPageNextEnabled;
					}
				}
			}
		},
		
		
		/*
		 * Variable: iFullNumbersShowPages
		 * Purpose:  Change the number of pages which can be seen
		 * Scope:    jQuery.fn.dataTableExt.oPagination
		 */
		"iFullNumbersShowPages": 5,
		
		/*
		 * Variable: full_numbers
		 * Purpose:  Full numbers pagination
		 * Scope:    jQuery.fn.dataTableExt.oPagination
		 */
		"full_numbers": {
			/*
			 * Function: oPagination.full_numbers.fnInit
			 * Purpose:  Initialise dom elements required for pagination with a list of the pages
			 * Returns:  -
			 * Inputs:   object:oSettings - dataTables settings object
			 *           node:nPaging - the DIV which contains this pagination control
			 *           function:fnCallbackDraw - draw function which must be called on update
			 */
			"fnInit": function ( oSettings, nPaging, fnCallbackDraw )
			{
				var oLang = oSettings.oLanguage.oPaginate;
				var oClasses = oSettings.oClasses;
				var fnClickHandler = function ( e ) {
					if ( oSettings.oApi._fnPageChange( oSettings, e.data.action ) )
					{
						fnCallbackDraw( oSettings );
					}
				};
	
				$(nPaging).append(
					'<a  tabindex="'+oSettings.iTabIndex+'" class="'+oClasses.sPageButton+" "+oClasses.sPageFirst+'">'+oLang.sFirst+'</a>'+
					'<a  tabindex="'+oSettings.iTabIndex+'" class="'+oClasses.sPageButton+" "+oClasses.sPagePrevious+'">'+oLang.sPrevious+'</a>'+
					'<span></span>'+
					'<a tabindex="'+oSettings.iTabIndex+'" class="'+oClasses.sPageButton+" "+oClasses.sPageNext+'">'+oLang.sNext+'</a>'+
					'<a tabindex="'+oSettings.iTabIndex+'" class="'+oClasses.sPageButton+" "+oClasses.sPageLast+'">'+oLang.sLast+'</a>'
				);
				var els = $('a', nPaging);
				var nFirst = els[0],
					nPrev = els[1],
					nNext = els[2],
					nLast = els[3];
				
				oSettings.oApi._fnBindAction( nFirst, {action: "first"},    fnClickHandler );
				oSettings.oApi._fnBindAction( nPrev,  {action: "previous"}, fnClickHandler );
				oSettings.oApi._fnBindAction( nNext,  {action: "next"},     fnClickHandler );
				oSettings.oApi._fnBindAction( nLast,  {action: "last"},     fnClickHandler );
				
				/* ID the first elements only */
				if ( !oSettings.aanFeatures.p )
				{
					nPaging.id = oSettings.sTableId+'_paginate';
					nFirst.id =oSettings.sTableId+'_first';
					nPrev.id =oSettings.sTableId+'_previous';
					nNext.id =oSettings.sTableId+'_next';
					nLast.id =oSettings.sTableId+'_last';
				}
			},
			
			/*
			 * Function: oPagination.full_numbers.fnUpdate
			 * Purpose:  Update the list of page buttons shows
			 * Returns:  -
			 * Inputs:   object:oSettings - dataTables settings object
			 *           function:fnCallbackDraw - draw function to call on page change
			 */
			"fnUpdate": function ( oSettings, fnCallbackDraw )
			{
				if ( !oSettings.aanFeatures.p )
				{
					return;
				}
				
				var iPageCount = DataTable.ext.oPagination.iFullNumbersShowPages;
				var iPageCountHalf = Math.floor(iPageCount / 2);
				var iPages = Math.ceil((oSettings.fnRecordsDisplay()) / oSettings._iDisplayLength);
				var iCurrentPage = Math.ceil(oSettings._iDisplayStart / oSettings._iDisplayLength) + 1;
				var sList = "";
				var iStartButton, iEndButton, i, iLen;
				var oClasses = oSettings.oClasses;
				var anButtons, anStatic, nPaginateList;
				var an = oSettings.aanFeatures.p;
				var fnBind = function (j) {
					oSettings.oApi._fnBindAction( this, {"page": j+iStartButton-1}, function(e) {
						/* Use the information in the element to jump to the required page */
						oSettings.oApi._fnPageChange( oSettings, e.data.page );
						fnCallbackDraw( oSettings );
						e.preventDefault();
					} );
				};
				
				/* Pages calculation */
				if ( oSettings._iDisplayLength === -1 )
				{
					iStartButton = 1;
					iEndButton = 1;
					iCurrentPage = 1;
				}
				else if (iPages < iPageCount)
				{
					iStartButton = 1;
					iEndButton = iPages;
				}
				else if (iCurrentPage <= iPageCountHalf)
				{
					iStartButton = 1;
					iEndButton = iPageCount;
				}
				else if (iCurrentPage >= (iPages - iPageCountHalf))
				{
					iStartButton = iPages - iPageCount + 1;
					iEndButton = iPages;
				}
				else
				{
					iStartButton = iCurrentPage - Math.ceil(iPageCount / 2) + 1;
					iEndButton = iStartButton + iPageCount - 1;
				}
	
				
				/* Build the dynamic list */
				for ( i=iStartButton ; i<=iEndButton ; i++ )
				{
					sList += (iCurrentPage !== i) ?
						'<a tabindex="'+oSettings.iTabIndex+'" class="'+oClasses.sPageButton+'">'+oSettings.fnFormatNumber(i)+'</a>' :
						'<a tabindex="'+oSettings.iTabIndex+'" class="'+oClasses.sPageButtonActive+'">'+oSettings.fnFormatNumber(i)+'</a>';
				}
				
				/* Loop over each instance of the pager */
				for ( i=0, iLen=an.length ; i<iLen ; i++ )
				{
					if ( an[i].childNodes.length === 0 )
					{
						continue;
					}
					
					/* Build up the dynamic list first - html and listeners */
					$('span:eq(0)', an[i])
						.html( sList )
						.children('a').each( fnBind );
					
					/* Update the permanent button's classes */
					anButtons = an[i].getElementsByTagName('a');
					anStatic = [
						anButtons[0], anButtons[1], 
						anButtons[anButtons.length-2], anButtons[anButtons.length-1]
					];
	
					$(anStatic).removeClass( oClasses.sPageButton+" "+oClasses.sPageButtonActive+" "+oClasses.sPageButtonStaticDisabled );
					$([anStatic[0], anStatic[1]]).addClass( 
						(iCurrentPage==1) ?
							oClasses.sPageButtonStaticDisabled :
							oClasses.sPageButton
					);
					$([anStatic[2], anStatic[3]]).addClass(
						(iPages===0 || iCurrentPage===iPages || oSettings._iDisplayLength===-1) ?
							oClasses.sPageButtonStaticDisabled :
							oClasses.sPageButton
					);
				}
			}
		}
	} );
	
	$.extend( DataTable.ext.oSort, {
		/*
		 * text sorting
		 */
		"string-pre": function ( a )
		{
			if ( typeof a != 'string' ) {
				a = (a !== null && a.toString) ? a.toString() : '';
			}
			return a.toLowerCase();
		},
	
		"string-asc": function ( x, y )
		{
			return ((x < y) ? -1 : ((x > y) ? 1 : 0));
		},
		
		"string-desc": function ( x, y )
		{
			return ((x < y) ? 1 : ((x > y) ? -1 : 0));
		},
		
		
		/*
		 * html sorting (ignore html tags)
		 */
		"html-pre": function ( a )
		{
			return a.replace( /<.*?>/g, "" ).toLowerCase();
		},
		
		"html-asc": function ( x, y )
		{
			return ((x < y) ? -1 : ((x > y) ? 1 : 0));
		},
		
		"html-desc": function ( x, y )
		{
			return ((x < y) ? 1 : ((x > y) ? -1 : 0));
		},
		
		
		/*
		 * date sorting
		 */
		"date-pre": function ( a )
		{
			var x = Date.parse( a );
			
			if ( isNaN(x) || x==="" )
			{
				x = Date.parse( "01/01/1970 00:00:00" );
			}
			return x;
		},
	
		"date-asc": function ( x, y )
		{
			return x - y;
		},
		
		"date-desc": function ( x, y )
		{
			return y - x;
		},
		
		
		/*
		 * numerical sorting
		 */
		"numeric-pre": function ( a )
		{
			return (a=="-" || a==="") ? 0 : a*1;
		},
	
		"numeric-asc": function ( x, y )
		{
			return x - y;
		},
		
		"numeric-desc": function ( x, y )
		{
			return y - x;
		}
	} );
	
	
	$.extend( DataTable.ext.aTypes, [
		/*
		 * Function: -
		 * Purpose:  Check to see if a string is numeric
		 * Returns:  string:'numeric' or null
		 * Inputs:   mixed:sText - string to check
		 */
		function ( sData )
		{
			/* Allow zero length strings as a number */
			if ( typeof sData === 'number' )
			{
				return 'numeric';
			}
			else if ( typeof sData !== 'string' )
			{
				return null;
			}
			
			var sValidFirstChars = "0123456789-";
			var sValidChars = "0123456789.";
			var Char;
			var bDecimal = false;
			
			/* Check for a valid first char (no period and allow negatives) */
			Char = sData.charAt(0); 
			if (sValidFirstChars.indexOf(Char) == -1) 
			{
				return null;
			}
			
			/* Check all the other characters are valid */
			for ( var i=1 ; i<sData.length ; i++ ) 
			{
				Char = sData.charAt(i); 
				if (sValidChars.indexOf(Char) == -1) 
				{
					return null;
				}
				
				/* Only allowed one decimal place... */
				if ( Char == "." )
				{
					if ( bDecimal )
					{
						return null;
					}
					bDecimal = true;
				}
			}
			
			return 'numeric';
		},
		
		/*
		 * Function: -
		 * Purpose:  Check to see if a string is actually a formatted date
		 * Returns:  string:'date' or null
		 * Inputs:   string:sText - string to check
		 */
		function ( sData )
		{
			var iParse = Date.parse(sData);
			if ( (iParse !== null && !isNaN(iParse)) || (typeof sData === 'string' && sData.length === 0) )
			{
				return 'date';
			}
			return null;
		},
		
		/*
		 * Function: -
		 * Purpose:  Check to see if a string should be treated as an HTML string
		 * Returns:  string:'html' or null
		 * Inputs:   string:sText - string to check
		 */
		function ( sData )
		{
			if ( typeof sData === 'string' && sData.indexOf('<') != -1 && sData.indexOf('>') != -1 )
			{
				return 'html';
			}
			return null;
		}
	] );
	

	// jQuery aliases
	$.fn.DataTable = DataTable;
	$.fn.dataTable = DataTable;
	$.fn.dataTableSettings = DataTable.settings;
	$.fn.dataTableExt = DataTable.ext;


	// Information about events fired by DataTables - for documentation.
	/**
	 * Draw event, fired whenever the table is redrawn on the page, at the same point as
	 * fnDrawCallback. This may be useful for binding events or performing calculations when
	 * the table is altered at all.
	 *  @name DataTable#draw
	 *  @event
	 *  @param {event} e jQuery event object
	 *  @param {object} o DataTables settings object {@link DataTable.models.oSettings}
	 */

	/**
	 * Filter event, fired when the filtering applied to the table (using the build in global
	 * global filter, or column filters) is altered.
	 *  @name DataTable#filter
	 *  @event
	 *  @param {event} e jQuery event object
	 *  @param {object} o DataTables settings object {@link DataTable.models.oSettings}
	 */

	/**
	 * Page change event, fired when the paging of the table is altered.
	 *  @name DataTable#page
	 *  @event
	 *  @param {event} e jQuery event object
	 *  @param {object} o DataTables settings object {@link DataTable.models.oSettings}
	 */

	/**
	 * Sort event, fired when the sorting applied to the table is altered.
	 *  @name DataTable#sort
	 *  @event
	 *  @param {event} e jQuery event object
	 *  @param {object} o DataTables settings object {@link DataTable.models.oSettings}
	 */

	/**
	 * DataTables initialisation complete event, fired when the table is fully drawn,
	 * including Ajax data loaded, if Ajax data is required.
	 *  @name DataTable#init
	 *  @event
	 *  @param {event} e jQuery event object
	 *  @param {object} oSettings DataTables settings object
	 *  @param {object} json The JSON object request from the server - only
	 *    present if client-side Ajax sourced data is used</li></ol>
	 */

	/**
	 * State save event, fired when the table has changed state a new state save is required.
	 * This method allows modification of the state saving object prior to actually doing the
	 * save, including addition or other state properties (for plug-ins) or modification
	 * of a DataTables core property.
	 *  @name DataTable#stateSaveParams
	 *  @event
	 *  @param {event} e jQuery event object
	 *  @param {object} oSettings DataTables settings object
	 *  @param {object} json The state information to be saved
	 */

	/**
	 * State load event, fired when the table is loading state from the stored data, but
	 * prior to the settings object being modified by the saved state - allowing modification
	 * of the saved state is required or loading of state for a plug-in.
	 *  @name DataTable#stateLoadParams
	 *  @event
	 *  @param {event} e jQuery event object
	 *  @param {object} oSettings DataTables settings object
	 *  @param {object} json The saved state information
	 */

	/**
	 * State loaded event, fired when state has been loaded from stored data and the settings
	 * object has been modified by the loaded data.
	 *  @name DataTable#stateLoaded
	 *  @event
	 *  @param {event} e jQuery event object
	 *  @param {object} oSettings DataTables settings object
	 *  @param {object} json The saved state information
	 */

	/**
	 * Processing event, fired when DataTables is doing some kind of processing (be it,
	 * sort, filter or anything else). Can be used to indicate to the end user that
	 * there is something happening, or that something has finished.
	 *  @name DataTable#processing
	 *  @event
	 *  @param {event} e jQuery event object
	 *  @param {object} oSettings DataTables settings object
	 *  @param {boolean} bShow Flag for if DataTables is doing processing or not
	 */

	/**
	 * Ajax (XHR) event, fired whenever an Ajax request is completed from a request to 
	 * made to the server for new data (note that this trigger is called in fnServerData,
	 * if you override fnServerData and which to use this event, you need to trigger it in
	 * you success function).
	 *  @name DataTable#xhr
	 *  @event
	 *  @param {event} e jQuery event object
	 *  @param {object} o DataTables settings object {@link DataTable.models.oSettings}
	 *  @param {object} json JSON returned from the server
	 */

	/**
	 * Destroy event, fired when the DataTable is destroyed by calling fnDestroy or passing
	 * the bDestroy:true parameter in the initialisation object. This can be used to remove
	 * bound events, added DOM nodes, etc.
	 *  @name DataTable#destroy
	 *  @event
	 *  @param {event} e jQuery event object
	 *  @param {object} o DataTables settings object {@link DataTable.models.oSettings}
	 */
}(jQuery, window, document, undefined));
