# Supplementary material for: Bioconductor’s EnrichmentBrowser: seamless navigation through combined results of set- & network-based enrichment analysis
Source: BMC Bioinformatics. 2016 Jan 20;17:45. doi: 10.1186/s12859-016-0884-1 (PMC4721010; doi:10.1186/s12859-016-0884-1)
Supplement: Supplementary file 2 — EnrichmentBrowser output (ALL microarray data). Unzip and open the contained index.html in the browser to view the contents of this file (tested with Firefox 39.0). (ZIP 2775 kb) [file 12859_2016_884_MOESM2_ESM.zip › jslib/jquery.dataTables.plugins.js]

/**
 * @summary     DataTables
 * @description Paginate, search and sort HTML tables
 * @version     1.9.2
 * @file        jquery.dataTables.js
 * @author      Allan Jardine (www.sprymedia.co.uk)
 * @contact     www.sprymedia.co.uk/contact
 *
 * @copyright Copyright 2008-2012 Allan Jardine, all rights reserved.
 *
 * This source file is free software, under either the GPL v2 license or a
 * BSD style license, available at:
 *   http://datatables.net/license_gpl2
 *   http://datatables.net/license_bsd
 * 
 * This source file is distributed in the hope that it will be useful, but 
 * WITHOUT ANY WARRANTY; without even the implied warranty of MERCHANTABILITY 
 * or FITNESS FOR A PARTICULAR PURPOSE. See the license files for details.
 * 
 * For details please refer to: http://www.datatables.net
 */


jQuery.extend(jQuery.fn.dataTableExt.oSort, {
        "string-robust-pre": function ( a ) {
            a= a.replace( /<.*?>/g, "" ).toLowerCase();
            a = a.replace(/&nbsp;/g, '');
            a = a.replace(/^\s+/,'');
            if (a=='') a = 'zzzzzzzzzz';
	    return a;
        },
            
        "string-robust-asc": function ( x, y ) {
            return((x < y) ? -1 : ((x > y) ? 1 : 0));
        },
		
        "string-robust-desc": function ( x, y ) {
            return ((x < y) ? 1 : ((x > y) ? -1 : 0));
        } 
    });


var robustParseNum = function(x){
    var fx = parseFloat(x);
    if(!isNaN(fx)){
        return fx;
    }
    x = x.replace( /<.*?>/g, "" );
    fx = parseFloat(x);
    if(!isNaN(fx)){
        return fx;
    }
    return x;
};

var numStrSort = function(x, y) {
    var fx = robustParseNum(x);
    var fy = robustParseNum(y);
    
    if (isNaN(fx)) {
        if (isNaN(fy)) {
            x = x.replace( /<.*?>/g, "" );
            y = y.replace( /<.*?>/g, "" );
            return ("" + x).localeCompare("" + y);
        }
        return 1;
    }
    if (isNaN(fy)) {
        return -1;
    }
    return ((fx < fy) ? -1 : ((fx > fy) ? 1 : 0));
};

$.extend($.fn.dataTableExt.oSort, {
        "num-robust-asc" :  numStrSort,
            "num-robust-desc" : function(x, y) {
            return numStrSort(y, x);
        }
    });


// Set the defaults for DataTables initialisation */
$.extend( true, $.fn.dataTable.defaults, {
	"sDom": "<'row-fluid'<'span6'l><'span6'f>r>t<'row-fluid'<'span6'i><'span6'p>>",
            "sPaginationType": "bootstrap",
            "oLanguage": {
            "sLengthMenu": "_MENU_ records per page"
                }
    } );
	
$.extend( $.fn.dataTableExt.oStdClasses, {
    "sWrapper": "dataTables_wrapper form-inline"
} );


/* API method to get paging information */
$.fn.dataTableExt.oApi.fnPagingInfo = function ( oSettings )
{
	return {
		"iStart":         oSettings._iDisplayStart,
		"iEnd":           oSettings.fnDisplayEnd(),
		"iLength":        oSettings._iDisplayLength,
		"iTotal":         oSettings.fnRecordsTotal(),
		"iFilteredTotal": oSettings.fnRecordsDisplay(),
		"iPage":          Math.ceil( oSettings._iDisplayStart / oSettings._iDisplayLength ),
		"iTotalPages":    Math.ceil( oSettings.fnRecordsDisplay() / oSettings._iDisplayLength )
	};
}

/* Bootstrap style pagination control */
$.extend( $.fn.dataTableExt.oPagination, {
	"bootstrap": {
		"fnInit": function( oSettings, nPaging, fnDraw ) {
			var oLang = oSettings.oLanguage.oPaginate;
			var fnClickHandler = function ( e ) {
				e.preventDefault();
				if ( oSettings.oApi._fnPageChange(oSettings, e.data.action) ) {
					fnDraw( oSettings );
				}
			};

			$(nPaging).addClass('pagination').append(
				'<ul>'+
					'<li class="prev disabled"><a href="#">&larr; '+oLang.sPrevious+'</a></li>'+
					'<li class="next disabled"><a href="#">'+oLang.sNext+' &rarr; </a></li>'+
				'</ul>'
			);
			var els = $('a', nPaging);
			$(els[0]).bind( 'click.DT', { action: "previous" }, fnClickHandler );
			$(els[1]).bind( 'click.DT', { action: "next" }, fnClickHandler );
		},

		"fnUpdate": function ( oSettings, fnDraw ) {
			var iListLength = 5;
			var oPaging = oSettings.oInstance.fnPagingInfo();
			var an = oSettings.aanFeatures.p;
			var i, j, sClass, iStart, iEnd, iHalf=Math.floor(iListLength/2);

			if ( oPaging.iTotalPages < iListLength) {
				iStart = 1;
				iEnd = oPaging.iTotalPages;
			}
			else if ( oPaging.iPage <= iHalf ) {
				iStart = 1;
				iEnd = iListLength;
			} else if ( oPaging.iPage >= (oPaging.iTotalPages-iHalf) ) {
				iStart = oPaging.iTotalPages - iListLength + 1;
				iEnd = oPaging.iTotalPages;
			} else {
				iStart = oPaging.iPage - iHalf + 1;
				iEnd = iStart + iListLength - 1;
			}

			for ( i=0, iLen=an.length ; i<iLen ; i++ ) {
				// Remove the middle elements
				$('li:gt(0)', an[i]).filter(':not(:last)').remove();

				// Add the new list items and their event handlers
				for ( j=iStart ; j<=iEnd ; j++ ) {
					sClass = (j==oPaging.iPage+1) ? 'class="active"' : '';
					$('<li '+sClass+'><a href="#">'+j+'</a></li>')
						.insertBefore( $('li:last', an[i])[0] )
						.bind('click', function (e) {
							e.preventDefault();
							oSettings._iDisplayStart = (parseInt($('a', this).text(),10)-1) * oPaging.iLength;
							fnDraw( oSettings );
						} );
				}

				// Add / remove disabled classes from the static elements
				if ( oPaging.iPage === 0 ) {
					$('li:first', an[i]).addClass('disabled');
				} else {
					$('li:first', an[i]).removeClass('disabled');
				}

				if ( oPaging.iPage === oPaging.iTotalPages-1 || oPaging.iTotalPages === 0 ) {
					$('li:last', an[i]).addClass('disabled');
				} else {
					$('li:last', an[i]).removeClass('disabled');
				}
			}
		}
	}
} );

                             
