# Supplementary material for: Bioconductor’s EnrichmentBrowser: seamless navigation through combined results of set- & network-based enrichment analysis
Source: BMC Bioinformatics. 2016 Jan 20;17:45. doi: 10.1186/s12859-016-0884-1 (PMC4721010; doi:10.1186/s12859-016-0884-1)
Supplement: Supplementary file 2 — EnrichmentBrowser output (ALL microarray data). Unzip and open the contained index.html in the browser to view the contents of this file (tested with Firefox 39.0). (ZIP 2775 kb) [file 12859_2016_884_MOESM2_ESM.zip › ora.txt]

GENE.SET	P.VALUE
hsa05416_Viral_myocarditis	0.0033
hsa04622_RIG-I-like_receptor_signaling_pathway	0.00501
hsa05130_Pathogenic_Escherichia_coli_infection	0.0102
hsa04520_Adherens_junction	0.0115
hsa05134_Legionellosis	0.013
hsa04210_Apoptosis	0.0212
hsa05202_Transcriptional_misregulation_in_cancer	0.0253
hsa05131_Shigellosis	0.0256
hsa05217_Basal_cell_carcinoma	0.0343
hsa05412_Arrhythmogenic_right_ventricular_cardiomyopathy_(ARVC)	0.0396
hsa05100_Bacterial_invasion_of_epithelial_cells	0.0416
hsa04670_Leukocyte_transendothelial_migration	0.0429
hsa05206_MicroRNAs_in_cancer	0.479
hsa04350_TGF-beta_signaling_pathway	0.052
hsa05205_Proteoglycans_in_cancer	0.0578
hsa04621_NOD-like_receptor_signaling_pathway	0.0597
hsa05144_Malaria	0.0597
hsa04514_Cell_adhesion_molecules_(CAMs)	0.0609
hsa04150_mTOR_signaling_pathway	0.0697
hsa04390_Hippo_signaling_pathway	0.0734
hsa04710_Circadian_rhythm	0.082
hsa04380_Osteoclast_differentiation	0.0874
hsa04115_p53_signaling_pathway	0.0881
hsa04620_Toll-like_receptor_signaling_pathway	0.0975
hsa04140_Regulation_of_autophagy	0.1
hsa05216_Thyroid_cancer	0.1
hsa05142_Chagas_disease_(American_trypanosomiasis)	0.11
hsa04122_Sulfur_relay_system	0.114
hsa04920_Adipocytokine_signaling_pathway	0.117
hsa05133_Pertussis	0.117
hsa05161_Hepatitis_B	0.119
hsa04660_T_cell_receptor_signaling_pathway	0.124
hsa04610_Complement_and_coagulation_cascades	0.13
hsa04664_Fc_epsilon_RI_signaling_pathway	0.13
hsa04550_Signaling_pathways_regulating_pluripotency_of_stem_cells	0.132
hsa05020_Prion_diseases	0.133
hsa04360_Axon_guidance	0.134
hsa05140_Leishmaniasis	0.135
hsa04668_TNF_signaling_pathway	0.138
hsa04330_Notch_signaling_pathway	0.14
hsa04070_Phosphatidylinositol_signaling_system	0.158
hsa04722_Neurotrophin_signaling_pathway	0.16
hsa05220_Chronic_myeloid_leukemia	0.163
hsa04611_Platelet_activation	0.176
hsa04110_Cell_cycle	0.18
hsa04512_ECM-receptor_interaction	0.193
hsa05162_Measles	0.196
hsa04916_Melanogenesis	0.204
hsa04623_Cytosolic_DNA-sensing_pathway	0.205
hsa04930_Type_II_diabetes_mellitus	0.205
hsa04064_NF-kappa_B_signaling_pathway	0.209
hsa05414_Dilated_cardiomyopathy	0.209
hsa04012_ErbB_signaling_pathway	0.214
hsa05215_Prostate_cancer	0.225
hsa04910_Insulin_signaling_pathway	0.23
hsa05203_Viral_carcinogenesis	0.247
hsa05213_Endometrial_cancer	0.249
hsa04810_Regulation_of_actin_cytoskeleton	0.259
hsa04320_Dorso-ventral_axis_formation	0.262
hsa04014_Ras_signaling_pathway	0.29
hsa04015_Rap1_signaling_pathway	0.294
hsa05221_Acute_myeloid_leukemia	0.301
hsa04510_Focal_adhesion	0.31
hsa04310_Wnt_signaling_pathway	0.317
hsa04530_Tight_junction	0.317
hsa03015_mRNA_surveillance_pathway	0.324
hsa05120_Epithelial_cell_signaling_in_Helicobacter_pylori_infection	0.324
hsa05210_Colorectal_cancer	0.324
hsa05164_Influenza_A	0.329
hsa05211_Renal_cell_carcinoma	0.331
hsa04742_Taste_transduction	0.333
hsa04650_Natural_killer_cell_mediated_cytotoxicity	0.34
hsa04950_Maturity_onset_diabetes_of_the_young	0.347
hsa05160_Hepatitis_C	0.351
hsa05168_Herpes_simplex_infection	0.366
hsa05145_Toxoplasmosis	0.373
hsa04744_Phototransduction	0.373
hsa04662_B_cell_receptor_signaling_pathway	0.375
hsa04917_Prolactin_signaling_pathway	0.397
hsa03460_Fanconi_anemia_pathway	0.41
hsa04130_SNARE_interactions_in_vesicular_transport	0.41
hsa04141_Protein_processing_in_endoplasmic_reticulum	0.428
hsa04932_Non-alcoholic_fatty_liver_disease_(NAFLD)	0.428
hsa05310_Asthma	0.433
hsa04540_Gap_junction	0.439
hsa04630_Jak-STAT_signaling_pathway	0.454
hsa05143_African_trypanosomiasis	0.456
hsa04666_Fc_gamma_R-mediated_phagocytosis	0.459
hsa04973_Carbohydrate_digestion_and_absorption	0.467
hsa05166_HTLV-I_infection	0.468
hsa04750_Inflammatory_mediator_regulation_of_TRP_channels	0.486
hsa05222_Small_cell_lung_cancer	0.492
hsa04723_Retrograde_endocannabinoid_signaling	0.499
hsa04340_Hedgehog_signaling_pathway	0.499
hsa05330_Allograft_rejection	0.499
hsa05322_Systemic_lupus_erythematosus	0.505
hsa05200_Pathways_in_cancer	0.508
hsa04960_Aldosterone-regulated_sodium_reabsorption	0.509
hsa05332_Graft-versus-host_disease	0.509
hsa04740_Olfactory_transduction	0.528
hsa04978_Mineral_absorption	0.528
hsa04962_Vasopressin-regulated_water_reabsorption	0.538
hsa05219_Bladder_cancer	0.538
hsa04725_Cholinergic_synapse	0.549
hsa04672_Intestinal_immune_network_for_IgA_production	0.556
hsa04940_Type_I_diabetes_mellitus	0.556
hsa04066_HIF-1_signaling_pathway	0.561
hsa04913_Ovarian_steroidogenesis	0.565
hsa05030_Cocaine_addiction	0.583
hsa05152_Tuberculosis	0.584
hsa04961_Endocrine_and_other_factor-regulated_calcium_reabsorption	0.591
hsa05320_Autoimmune_thyroid_disease	0.591
hsa05146_Amoebiasis	0.595
hsa05014_Amyotrophic_lateral_sclerosis_(ALS)	0.608
hsa05150_Staphylococcus_aureus_infection	0.608
hsa05110_Vibrio_cholerae_infection	0.616
hsa04060_Cytokine-cytokine_receptor_interaction	0.629
hsa03013_RNA_transport	0.643
hsa04370_VEGF_signaling_pathway	0.653
hsa04730_Long-term_depression	0.66
hsa05223_Non-small_cell_lung_cancer	0.66
hsa05321_Inflammatory_bowel_disease_(IBD)	0.667
hsa03320_PPAR_signaling_pathway	0.674
hsa04976_Bile_secretion	0.681
hsa05031_Amphetamine_addiction	0.681
hsa04068_FoxO_signaling_pathway	0.687
hsa05218_Melanoma	0.693
hsa04971_Gastric_acid_secretion	0.7
hsa05169_Epstein-Barr_virus_infection	0.705
hsa04918_Thyroid_hormone_synthesis	0.706
hsa05214_Glioma	0.706
hsa04720_Long-term_potentiation	0.718
hsa04921_Oxytocin_signaling_pathway	0.726
hsa04612_Antigen_processing_and_presentation	0.729
hsa05212_Pancreatic_cancer	0.735
hsa05010_Alzheimer's_disease	0.738
hsa05132_Salmonella_infection	0.74
hsa04911_Insulin_secretion	0.761
hsa04914_Progesterone-mediated_oocyte_maturation	0.765
hsa05016_Huntington's_disease	0.768
hsa04727_GABAergic_synapse	0.77
hsa04080_Neuroactive_ligand-receptor_interaction	0.783
hsa04970_Salivary_secretion	0.784
hsa05032_Morphine_addiction	0.784
hsa04972_Pancreatic_secretion	0.801
hsa04713_Circadian_entrainment	0.805
hsa04912_GnRH_signaling_pathway	0.809
hsa04020_Calcium_signaling_pathway	0.814
hsa04114_Oocyte_meiosis	0.821
hsa04151_PI3K-Akt_signaling_pathway	0.84
hsa04062_Chemokine_signaling_pathway	0.841
hsa04726_Serotonergic_synapse	0.845
hsa04915_Estrogen_signaling_pathway	0.848
hsa04270_Vascular_smooth_muscle_contraction	0.854
hsa05012_Parkinson's_disease	0.874
hsa04919_Thyroid_hormone_signaling_pathway	0.879
hsa04728_Dopaminergic_synapse	0.896
hsa05034_Alcoholism	0.908
hsa04261_Adrenergic_signaling_in_cardiomyocytes	0.926
hsa04010_MAPK_signaling_pathway	0.936
