# Supplementary material for: Bioconductor’s EnrichmentBrowser: seamless navigation through combined results of set- & network-based enrichment analysis
Source: BMC Bioinformatics. 2016 Jan 20;17:45. doi: 10.1186/s12859-016-0884-1 (PMC4721010; doi:10.1186/s12859-016-0884-1)
Supplement: Supplementary file 3 — EnrichmentBrowser output (TCGA RNA-seq data). Unzip and open the contained index.html in the browser to view the contents of this file (tested with Firefox 39.0). (ZIP 7116.8 kb) [file 12859_2016_884_MOESM3_ESM.zip]

Archive with 230 entries (227 files):
- comb.html
- comb.txt
- csslib/
- csslib/bootstrap.css
- csslib/images/
- csslib/images/glyphicons-halflings-white.png
- csslib/images/glyphicons-halflings.png
- csslib/images/sort_asc.png
- csslib/images/sort_asc_disabled.png
- csslib/images/sort_both.png
- csslib/images/sort_desc.png
- csslib/images/sort_desc_disabled.png
- csslib/reprise.table.bootstrap.css
- de.txt
- global_hmap.html
- global_hmap.png
- global_hmap2.png
- global_sview.html
- global_volc.html
- global_volc.png
- gsea.html
- gsea.txt
- hsa04020.html
- hsa04020_ggraph.html
- hsa04020_gview.html
- hsa04020_gview.png
- hsa04020_hmap.html
- hsa04020_hmap.png
- hsa04020_hmap2.png
- hsa04020_kgraph.html
- hsa04020_kgraph.png
- hsa04020_kpath.html
- hsa04020_kpath.png
- hsa04020_kview.html
- hsa04020_sview.html
- hsa04020_volc.html
- hsa04020_volc.png
- hsa04068.html
- hsa04068_ggraph.html
- hsa04068_gview.html
- hsa04068_gview.png
- hsa04068_hmap.html
- hsa04068_hmap.png
- hsa04068_hmap2.png
- hsa04068_kgraph.html
- hsa04068_kgraph.png
- hsa04068_kpath.html
- hsa04068_kpath.png
- hsa04068_kview.html
- hsa04068_sview.html
- hsa04068_volc.html
- hsa04068_volc.png
- hsa04080.html
- hsa04080_ggraph.html
- hsa04080_gview.html
- hsa04080_gview.png
- hsa04080_hmap.html
- hsa04080_hmap.png
- hsa04080_hmap2.png
- hsa04080_kgraph.html
- hsa04080_kgraph.png
- hsa04080_kpath.html
- hsa04080_kpath.png
- hsa04080_kview.html
- hsa04080_sview.html
- hsa04080_volc.html
- hsa04080_volc.png
- hsa04115.html
- hsa04115_ggraph.html
- hsa04115_gview.html
- hsa04115_gview.png
- hsa04115_hmap.html
- hsa04115_hmap.png
- hsa04115_hmap2.png
- hsa04115_kgraph.html
- hsa04115_kgraph.png
- hsa04115_kpath.html
- hsa04115_kpath.png
- hsa04115_kview.html
- hsa04115_sview.html
- hsa04115_volc.html
- hsa04115_volc.png
- hsa04150.html
- hsa04150_ggraph.html
- hsa04150_gview.html
- hsa04150_gview.png
- hsa04150_hmap.html
- hsa04150_hmap.png
- hsa04150_hmap2.png
- hsa04150_kgraph.html
- hsa04150_kgraph.png
- hsa04150_kpath.html
- hsa04150_kpath.png
- hsa04150_kview.html
- hsa04150_sview.html
- hsa04150_volc.html
- hsa04150_volc.png
- hsa04270.html
- hsa04270_ggraph.html
- hsa04270_gview.html
- hsa04270_gview.png
- hsa04270_hmap.html
- hsa04270_hmap.png
- hsa04270_hmap2.png
- hsa04270_kgraph.html
- hsa04270_kgraph.png
- hsa04270_kpath.html
- hsa04270_kpath.png
- hsa04270_kview.html
- hsa04270_sview.html
- hsa04270_volc.html
- hsa04270_volc.png
- hsa04713.html
- hsa04713_ggraph.html
- hsa04713_gview.html
- hsa04713_gview.png
- hsa04713_hmap.html
- hsa04713_hmap.png
- hsa04713_hmap2.png
- hsa04713_kgraph.html
- hsa04713_kgraph.png
- hsa04713_kpath.html
- hsa04713_kpath.png
- hsa04713_kview.html
- hsa04713_sview.html
- hsa04713_volc.html
- hsa04713_volc.png
- hsa04722.html
- hsa04722_ggraph.html
- hsa04722_gview.html
- hsa04722_gview.png
- hsa04722_hmap.html
- hsa04722_hmap.png
- hsa04722_hmap2.png
- hsa04722_kgraph.html
- hsa04722_kgraph.png
- hsa04722_kpath.html
- hsa04722_kpath.png
- hsa04722_kview.html
- hsa04722_sview.html
- hsa04722_volc.html
- hsa04722_volc.png
- hsa04915.html
- hsa04915_ggraph.html
- hsa04915_gview.html
- hsa04915_gview.png
- hsa04915_hmap.html
- hsa04915_hmap.png
- hsa04915_hmap2.png
- hsa04915_kgraph.html
- hsa04915_kgraph.png
- hsa04915_kpath.html
- hsa04915_kpath.png
- hsa04915_kview.html
- hsa04915_sview.html
- hsa04915_volc.html
- hsa04915_volc.png
- hsa05200.html
- hsa05200_ggraph.html
- hsa05200_gview.html
- hsa05200_gview.png
- hsa05200_hmap.html
- hsa05200_hmap.png
- hsa05200_hmap2.png
- hsa05200_kgraph.html
- hsa05200_kgraph.png
- hsa05200_kpath.html
- hsa05200_kpath.png
- hsa05200_kview.html
- hsa05200_sview.html
- hsa05200_volc.html
- hsa05200_volc.png
- hsa05205.html
- hsa05205_ggraph.html
- hsa05205_gview.html
- hsa05205_gview.png
- hsa05205_hmap.html
- hsa05205_hmap.png
- hsa05205_hmap2.png
- hsa05205_kgraph.html
- hsa05205_kgraph.png
- hsa05205_kpath.html
- hsa05205_kpath.png
- hsa05205_kview.html
- hsa05205_sview.html
- hsa05205_volc.html
- hsa05205_volc.png
- hsa05206.html
- hsa05206_ggraph.html
- hsa05206_gview.html
- hsa05206_gview.png
- hsa05206_hmap.html
- hsa05206_hmap.png
- hsa05206_hmap2.png
- hsa05206_kgraph.html
- hsa05206_kgraph.png
- hsa05206_kpath.html
- hsa05206_kpath.png
- hsa05206_kview.html
- hsa05206_sview.html
- hsa05206_volc.html
- hsa05206_volc.png
- hsa05220.html
- hsa05220_ggraph.html
- hsa05220_gview.html
- hsa05220_gview.png
- hsa05220_hmap.html
- hsa05220_hmap.png
- hsa05220_hmap2.png
- hsa05220_kgraph.html
- hsa05220_kgraph.png
- hsa05220_kpath.html
- hsa05220_kpath.png
- hsa05220_kview.html
- hsa05220_sview.html
- hsa05220_volc.html
- hsa05220_volc.png
- index.html
- jslib/
- jslib/bootstrap.js
- jslib/jquery-1.8.0.min.js
- jslib/jquery.dataTables-1.9.3.js
- jslib/jquery.dataTables.columnFilter.js
- jslib/jquery.dataTables.plugins.js
- jslib/jquery.dataTables.reprise.js
- nea.html
- nea.txt
- pathnet.html
- pathnet.txt
- void.html
