# Supplementary material for: Bioconductor’s EnrichmentBrowser: seamless navigation through combined results of set- & network-based enrichment analysis
Source: BMC Bioinformatics. 2016 Jan 20;17:45. doi: 10.1186/s12859-016-0884-1 (PMC4721010; doi:10.1186/s12859-016-0884-1)
Supplement: Supplementary file 3 — EnrichmentBrowser output (TCGA RNA-seq data). Unzip and open the contained index.html in the browser to view the contents of this file (tested with Firefox 39.0). (ZIP 7116.8 kb) [file 12859_2016_884_MOESM3_ESM.zip › comb.txt]

GENE.SET	GSEA.RANK	PATHNET.RANK	NEA.RANK	SUM.RANK	GSEA.PVAL	PATHNET.PVAL	NEA.ZSCORE
hsa04270_Vascular_smooth_muscle_contraction	1.3	9.4	0.6	11.3	0.003	0.00194	2.02
hsa04722_Neurotrophin_signaling_pathway	3.8	2.5	8.2	14.5	0.011	0.000323	1.89
hsa05205_Proteoglycans_in_cancer	1.9	0.6	18.2	20.8	0.005	3.92e-05	1.76
hsa04020_Calcium_signaling_pathway	6.3	15.1	6.3	27.7	0.016	0.00692	1.92
hsa05200_Pathways_in_cancer	7.5	3.8	17	28.3	0.026	0.000358	1.78
hsa04068_FoxO_signaling_pathway	10.1	17	3.8	30.8	0.036	0.00741	1.97
hsa04115_p53_signaling_pathway	2.5	16.4	24.5	43.4	0.006	0.0074	1.71
hsa04150_mTOR_signaling_pathway	11.3	10.1	24.5	45.9	0.053	0.00305	1.71
hsa05206_MicroRNAs_in_cancer	24.5	7.5	13.8	45.9	0.127	0.00125	1.8
hsa05220_Chronic_myeloid_leukemia	8.8	1.9	38.4	49.1	0.029	0.000176	1.48
hsa04912_GnRH_signaling_pathway	40.3	5	3.8	49.1	0.205	0.000599	1.97
hsa04914_Progesterone-mediated_oocyte_maturation	13.2	22	22	57.2	0.059	0.0144	1.72
hsa04930_Type_II_diabetes_mellitus	11.9	39	9.4	60.4	0.057	0.0604	1.86
hsa05211_Renal_cell_carcinoma	9.4	4.4	47.2	61	0.031	0.00038	1.25
hsa04012_ErbB_signaling_pathway	29.6	17.6	15.1	62.3	0.155	0.00867	1.79
hsa04110_Cell_cycle	14.5	13.2	35.2	62.9	0.065	0.00534	1.53
hsa04015_Rap1_signaling_pathway	20.1	27	17	64.2	0.088	0.0206	1.78
hsa04540_Gap_junction	15.1	24.5	25.8	65.4	0.066	0.0163	1.69
hsa04911_Insulin_secretion	10.7	20.8	36.5	67.9	0.037	0.0119	1.49
hsa04750_Inflammatory_mediator_regulation_of_TRP_channels	20.8	25.2	28.3	74.2	0.09	0.0169	1.63
hsa04730_Long-term_depression	32.1	8.2	38.4	78.6	0.166	0.00175	1.48
hsa04350_TGF-beta_signaling_pathway	3.1	52.2	24.5	79.9	0.009	0.149	1.71
hsa05214_Glioma	25.8	34	20.1	79.9	0.135	0.0386	1.75
hsa04390_Hippo_signaling_pathway	30.8	8.8	42.1	81.8	0.158	0.00182	1.41
hsa04066_HIF-1_signaling_pathway	5.7	11.3	66.7	83.6	0.015	0.00376	-0.0417
hsa04010_MAPK_signaling_pathway	13.2	26.4	45.3	84.9	0.059	0.0192	1.37
hsa04664_Fc_epsilon_RI_signaling_pathway	51.6	23.3	11.9	86.8	0.298	0.0159	1.82
hsa05010_Alzheimer's_disease	25.2	56.6	7.5	89.3	0.131	0.207	1.9
hsa04915_Estrogen_signaling_pathway	43.4	1.3	45.3	89.9	0.234	0.000111	1.37
hsa04970_Salivary_secretion	37.1	40.9	13.2	91.2	0.183	0.0727	1.81
hsa04713_Circadian_entrainment	0.6	6.9	85.5	93.1	0.002	0.000994	-1.49
hsa05166_HTLV-I_infection	22	11.9	61.6	95.6	0.105	0.00492	0.365
hsa04960_Aldosterone-regulated_sodium_reabsorption	35.2	36.5	27	98.7	0.177	0.0513	1.68
hsa04380_Osteoclast_differentiation	52.8	32.1	17	101.9	0.315	0.0315	1.78
hsa04910_Insulin_signaling_pathway	22.6	35.2	45.9	103.8	0.123	0.0421	1.34
hsa04510_Focal_adhesion	5.7	14.5	84.3	104.4	0.015	0.0059	-1.29
hsa05213_Endometrial_cancer	45.9	29.6	29.6	105	0.271	0.0252	1.59
hsa04320_Dorso-ventral_axis_formation	59.1	42.8	3.8	105.7	0.37	0.0836	1.97
hsa04114_Oocyte_meiosis	8.2	28.3	70.4	106.9	0.027	0.0222	-0.253
hsa04918_Thyroid_hormone_synthesis	38.4	35.8	32.7	106.9	0.194	0.0456	1.54
hsa04972_Pancreatic_secretion	50.9	49.1	7.5	107.5	0.296	0.126	1.9
hsa05034_Alcoholism	6.9	5.7	96.2	108.8	0.018	0.00067	-1.89
hsa04130_SNARE_interactions_in_vesicular_transport	23.3	74.8	10.7	108.8	0.125	0.456	1.84
hsa04921_Oxytocin_signaling_pathway	23.9	27.7	57.2	108.8	0.126	0.0211	0.574
hsa04720_Long-term_potentiation	33.3	24.5	50.9	108.8	0.173	0.0163	1.08
hsa05217_Basal_cell_carcinoma	42.1	15.7	50.9	108.8	0.229	0.00735	1.08
hsa04080_Neuroactive_ligand-receptor_interaction	64.2	44	1.3	109.4	0.419	0.088	2.01
hsa05032_Morphine_addiction	5.7	12.6	93.7	111.9	0.015	0.00525	-1.83
hsa05322_Systemic_lupus_erythematosus	16.4	86.2	9.4	111.9	0.075	0.663	1.86
hsa05210_Colorectal_cancer	35.8	51.6	24.5	111.9	0.18	0.143	1.71
hsa05221_Acute_myeloid_leukemia	54.1	19.5	38.4	111.9	0.335	0.0098	1.48
hsa04723_Retrograde_endocannabinoid_signaling	63.5	3.1	45.3	111.9	0.4	0.00035	1.37
hsa04014_Ras_signaling_pathway	15.7	31.4	67.9	115.1	0.072	0.0307	-0.0965
hsa05131_Shigellosis	42.8	46.5	27.7	117	0.231	0.113	1.67
hsa05223_Non-small_cell_lung_cancer	47.2	40.3	29.6	117	0.286	0.0638	1.59
hsa05031_Amphetamine_addiction	13.8	20.1	86.2	120.1	0.06	0.0104	-1.5
hsa04261_Adrenergic_signaling_in_cardiomyocytes	19.5	18.9	83.6	122	0.084	0.00949	-1.25
hsa04725_Cholinergic_synapse	34.6	6.3	83.6	124.5	0.176	0.000815	-1.25
hsa05161_Hepatitis_B	53.5	30.2	41.5	125.2	0.328	0.0261	1.42
hsa05140_Leishmaniasis	82.4	39.6	4.4	126.4	0.762	0.0632	1.96
hsa04916_Melanogenesis	69.8	10.7	49.1	129.6	0.533	0.00315	1.1
hsa05202_Transcriptional_misregulation_in_cancer	18.2	69.2	42.8	130.2	0.08	0.385	1.39
hsa05100_Bacterial_invasion_of_epithelial_cells	39	21.4	71.7	132.1	0.204	0.012	-0.452
hsa05218_Melanoma	56.6	37.1	39	132.7	0.351	0.0518	1.46
hsa04330_Notch_signaling_pathway	54.7	48.4	31.4	134.6	0.346	0.12	1.56
hsa04913_Ovarian_steroidogenesis	60.4	55.3	20.1	135.8	0.378	0.191	1.75
hsa04917_Prolactin_signaling_pathway	58.5	50.9	32.7	142.1	0.361	0.138	1.54
hsa05215_Prostate_cancer	67.9	32.7	43.4	144	0.504	0.036	1.38
hsa05203_Viral_carcinogenesis	33.3	35.2	76.1	144.7	0.173	0.0421	-0.747
hsa05160_Hepatitis_C	84.3	45.9	15.1	145.3	0.787	0.106	1.79
hsa04666_Fc_gamma_R-mediated_phagocytosis	31.4	41.5	73.6	146.5	0.162	0.0791	-0.529
hsa04530_Tight_junction	34	23.3	89.3	146.5	0.175	0.0159	-1.56
hsa04726_Serotonergic_synapse	56.6	13.8	76.7	147.2	0.351	0.00577	-0.778
hsa04611_Platelet_activation	59.7	33.3	54.1	147.2	0.377	0.0375	0.833
hsa04370_VEGF_signaling_pathway	72.3	50.3	25.8	148.4	0.576	0.137	1.69
hsa04919_Thyroid_hormone_signaling_pathway	83.6	37.7	27	148.4	0.786	0.0521	1.68
hsa05216_Thyroid_cancer	73	56	20.1	149.1	0.577	0.199	1.75
hsa04961_Endocrine_and_other_factor-regulated_calcium_reabsorption	62.3	68.6	20.8	151.6	0.389	0.381	1.74
hsa05144_Malaria	49.1	38.4	64.8	152.2	0.293	0.0571	0.0231
hsa04340_Hedgehog_signaling_pathway	37.1	44	72.3	153.5	0.183	0.088	-0.46
hsa05016_Huntington's_disease	69.2	54.1	31.4	154.7	0.529	0.172	1.56
hsa04950_Maturity_onset_diabetes_of_the_young	40.9	61.6	52.2	154.7	0.212	0.309	1.04
hsa03320_PPAR_signaling_pathway	66.7	77.4	11.9	156	0.501	0.49	1.82
hsa05014_Amyotrophic_lateral_sclerosis_(ALS)	27	77.4	52.8	157.2	0.145	0.49	0.941
hsa05222_Small_cell_lung_cancer	47.8	53.5	57.9	159.1	0.287	0.171	0.551
hsa05133_Pertussis	44	73	46.5	163.5	0.252	0.432	1.3
hsa04728_Dopaminergic_synapse	52.2	18.2	93.1	163.5	0.299	0.0087	-1.81
hsa05143_African_trypanosomiasis	86.2	42.1	35.2	163.5	0.835	0.0835	1.53
hsa04070_Phosphatidylinositol_signaling_system	81.1	73.6	10.1	164.8	0.719	0.436	1.85
hsa04620_Toll-like_receptor_signaling_pathway	81.8	70.4	13.2	165.4	0.749	0.398	1.81
hsa05164_Influenza_A	96.2	64.2	5.7	166	0.965	0.332	1.93
hsa03460_Fanconi_anemia_pathway	21.4	82.4	63.5	167.3	0.091	0.581	0.266
hsa04151_PI3K-Akt_signaling_pathway	27.7	44.7	96.9	169.2	0.147	0.0919	-1.96
hsa04710_Circadian_rhythm	45.3	83.6	40.3	169.2	0.27	0.585	1.44
hsa05414_Dilated_cardiomyopathy	17.6	61	92.5	171.1	0.077	0.291	-1.75
hsa04512_ECM-receptor_interaction	19.5	62.3	89.3	171.1	0.084	0.313	-1.56
hsa04740_Olfactory_transduction	66	100	5	171.1	0.452	1	1.94
hsa04520_Adherens_junction	17.6	66.7	87.4	171.7	0.077	0.379	-1.51
hsa05020_Prion_diseases	55.3	62.9	53.5	171.7	0.349	0.317	0.897
hsa05219_Bladder_cancer	68.6	68.6	35.2	172.3	0.522	0.381	1.53
hsa05030_Cocaine_addiction	48.4	28.9	95.6	173	0.289	0.024	-1.87
hsa04668_TNF_signaling_pathway	70.4	47.2	55.3	173	0.548	0.114	0.773
hsa04310_Wnt_signaling_pathway	61.6	52.8	59.7	174.2	0.385	0.167	0.453
hsa05212_Pancreatic_cancer	57.2	65.4	52.2	174.8	0.355	0.349	1.04
hsa04971_Gastric_acid_secretion	64.8	54.7	56.6	176.1	0.425	0.19	0.637
hsa04621_NOD-like_receptor_signaling_pathway	72.3	84.3	22	178.6	0.576	0.601	1.72
hsa04662_B_cell_receptor_signaling_pathway	57.9	57.9	64.2	179.9	0.357	0.212	0.255
hsa04727_GABAergic_synapse	61	30.8	88.1	179.9	0.381	0.0306	-1.53
hsa04920_Adipocytokine_signaling_pathway	28.3	78.6	74.2	181.1	0.15	0.511	-0.646
hsa04141_Protein_processing_in_endoplasmic_reticulum	30.8	69.8	80.5	181.1	0.158	0.39	-1.02
hsa05130_Pathogenic_Escherichia_coli_infection	29.6	63.5	89.9	183	0.155	0.321	-1.58
hsa05142_Chagas_disease_(American_trypanosomiasis)	77.4	47.8	58.5	183.6	0.689	0.118	0.496
hsa04140_Regulation_of_autophagy	79.9	85.5	18.2	183.6	0.709	0.647	1.76
hsa05145_Toxoplasmosis	88.1	58.5	39.6	186.2	0.889	0.214	1.45
hsa04630_Jak-STAT_signaling_pathway	74.8	61	50.9	186.8	0.65	0.291	1.08
hsa05150_Staphylococcus_aureus_infection	85.5	97.5	3.8	186.8	0.818	0.961	1.97
hsa05146_Amoebiasis	79.2	49.7	59.1	188.1	0.698	0.131	0.489
hsa04978_Mineral_absorption	41.5	72.3	74.8	188.7	0.227	0.418	-0.678
hsa04932_Non-alcoholic_fatty_liver_disease_(NAFLD)	50.3	71.1	69.2	190.6	0.294	0.399	-0.15
hsa04810_Regulation_of_actin_cytoskeleton	50.3	45.3	95	190.6	0.294	0.0969	-1.85
hsa04670_Leukocyte_transendothelial_migration	62.9	57.2	71.1	191.2	0.391	0.21	-0.396
hsa05120_Epithelial_cell_signaling_in_Helicobacter_pylori_infection	65.4	91.2	35.8	192.5	0.437	0.864	1.51
hsa05110_Vibrio_cholerae_infection	26.4	88.1	79.2	193.7	0.14	0.816	-0.978
hsa04062_Chemokine_signaling_pathway	73.6	25.8	98.1	197.5	0.597	0.0176	-1.99
hsa05412_Arrhythmogenic_right_ventricular_cardiomyopathy_(ARVC)	46.5	68.6	87.4	202.5	0.279	0.381	-1.51
hsa04360_Axon_guidance	37.7	79.9	91.2	208.8	0.184	0.529	-1.62
hsa04650_Natural_killer_cell_mediated_cytotoxicity	88.7	59.1	62.3	210.1	0.921	0.262	0.34
hsa04514_Cell_adhesion_molecules_(CAMs)	44.7	74.2	91.8	210.7	0.268	0.439	-1.66
hsa04976_Bile_secretion	76.7	95.6	41.5	213.8	0.688	0.936	1.42
hsa04210_Apoptosis	67.9	66	82.4	216.4	0.504	0.365	-1.22
hsa05012_Parkinson's_disease	40.3	81.8	94.3	216.4	0.205	0.573	-1.84
hsa05132_Salmonella_infection	71.1	77.4	68.6	217	0.564	0.49	-0.132
hsa04660_T_cell_receptor_signaling_pathway	92.5	79.2	47.8	219.5	0.948	0.517	1.21
hsa05320_Autoimmune_thyroid_disease	90.6	81.1	48.4	220.1	0.939	0.567	1.12
hsa05169_Epstein-Barr_virus_infection	76.1	64.8	79.9	220.8	0.658	0.348	-0.989
hsa04973_Carbohydrate_digestion_and_absorption	87.4	71.7	62.9	222	0.885	0.407	0.275
hsa04962_Vasopressin-regulated_water_reabsorption	83	59.7	81.8	224.5	0.769	0.265	-1.18
hsa04622_RIG-I-like_receptor_signaling_pathway	99.4	96.2	31.4	227	0.987	0.938	1.56
hsa05310_Asthma	97.5	95	35.2	227.7	0.976	0.91	1.53
hsa05162_Measles	91.8	84.9	54.7	231.4	0.946	0.615	0.809
hsa05152_Tuberculosis	95	83	56	234	0.961	0.584	0.753
hsa04940_Type_I_diabetes_mellitus	86.8	88.7	65.4	240.9	0.875	0.836	0
hsa05330_Allograft_rejection	89.9	92.5	60.4	242.8	0.938	0.873	0.452
hsa05332_Graft-versus-host_disease	89.3	86.8	67.3	243.4	0.924	0.773	-0.047
hsa04672_Intestinal_immune_network_for_IgA_production	93.1	89.9	61	244	0.954	0.842	0.43
hsa04122_Sulfur_relay_system	75.5	92.5	77.4	245.3	0.655	0.873	-0.848
hsa04610_Complement_and_coagulation_cascades	74.2	96.9	75.5	246.5	0.628	0.949	-0.738
hsa05168_Herpes_simplex_infection	95.6	80.5	73	249.1	0.962	0.561	-0.507
hsa03015_mRNA_surveillance_pathway	78	75.5	99.4	252.8	0.694	0.489	-2
hsa04742_Taste_transduction	98.7	78	78	254.7	0.982	0.503	-0.87
hsa05416_Viral_myocarditis	80.5	93.7	81.1	255.3	0.712	0.901	-1.06
hsa04623_Cytosolic_DNA-sensing_pathway	96.9	89.3	70.4	256.6	0.973	0.837	-0.253
hsa05321_Inflammatory_bowel_disease_(IBD)	100	90.6	66	256.6	0.998	0.858	-0.0399
hsa04744_Phototransduction	94.3	87.4	78.6	260.4	0.96	0.807	-0.951
hsa04064_NF-kappa_B_signaling_pathway	93.7	94.3	84.9	273	0.958	0.908	-1.37
hsa03013_RNA_transport	78.6	99.4	97.5	275.5	0.695	0.974	-1.97
hsa04612_Antigen_processing_and_presentation	84.9	93.1	100	278	0.806	0.898	-2.02
hsa05134_Legionellosis	98.1	98.1	90.6	286.8	0.981	0.966	-1.59
hsa04060_Cytokine-cytokine_receptor_interaction	91.2	99.4	99.4	289.9	0.944	0.974	-2
