# Supplementary material for: Bioconductor’s EnrichmentBrowser: seamless navigation through combined results of set- & network-based enrichment analysis
Source: BMC Bioinformatics. 2016 Jan 20;17:45. doi: 10.1186/s12859-016-0884-1 (PMC4721010; doi:10.1186/s12859-016-0884-1)
Supplement: Supplementary file 3 — EnrichmentBrowser output (TCGA RNA-seq data). Unzip and open the contained index.html in the browser to view the contents of this file (tested with Firefox 39.0). (ZIP 7116.8 kb) [file 12859_2016_884_MOESM3_ESM.zip › de.txt]

ENTREZID	FC	ADJ.PVAL	limma.STAT
730	-7.6	3.5e-126	-32
5138	-4.2	1.5e-123	-31
7148	-5.5	1.8e-117	-30
5648	-5.6	1.8e-117	-30
23414	-4.8	4.9e-115	-29
5350	-6	1.1e-113	-29
2247	-4.1	3e-112	-29
10000	-3.5	6.4e-108	-28
1288	-4.7	4.7e-103	-27
4208	-2.8	5.3e-103	-27
2252	-5.4	2.5e-100	-27
8912	-4.1	6.8e-100	-26
6263	-3.7	2.3e-98	-26
4660	-4.1	4.3e-98	-26
5737	-6.1	5.8e-98	-26
5334	-3.6	1.7e-94	-25
5592	-3.7	4.7e-93	-25
3779	-4.3	6.7e-93	-25
783	-3.2	8.5e-93	-25
8434	-2.8	1.6e-91	-25
8622	-3	2.4e-91	-25
5799	-3.3	7.8e-91	-25
10365	-3.3	8.7e-91	-25
10580	-3.5	2.5e-89	-24
9429	-3.8	5.2e-89	-24
83700	-3	4.5e-88	-24
7490	-5.5	1.6e-85	-24
2318	-4.7	3.2e-85	-24
6517	-4	4e-85	-24
2619	-4.6	1.3e-84	-24
10335	-3.6	1.6e-84	-23
1073	-2.4	2.7e-84	-23
2788	-3.4	1.1e-83	-23
2159	-3.9	2.7e-83	-23
3316	-3.5	2.9e-82	-23
5733	-5.6	3.2e-82	-23
862	-3.7	2.4e-81	-23
2995	-3	3.3e-81	-23
815	-4.9	5.4e-81	-23
857	-3.3	1e-80	-23
3953	-3.3	3.8e-80	-23
8835	-3	9.4e-80	-23
4638	-4.4	3e-79	-22
1674	-7.4	5.5e-78	-22
3708	-2.9	1.2e-76	-22
1909	-3.2	1.3e-76	-22
1346	-2.8	3.1e-76	-22
58494	-3.3	1.8e-75	-22
114907	-3.5	1.8e-75	-22
2977	-3.5	5.4e-75	-22
6777	-1.8	7.5e-74	-21
7220	-3.4	1.1e-73	-21
2690	-3.7	1.7e-73	-21
1545	-3.7	2.5e-73	-21
6935	-3.1	5.4e-73	-21
8336	4.3	1.4e-71	21
2775	-3.2	6.2e-71	-21
7704	-5.4	8.8e-71	-21
3778	-4.1	3.5e-70	-21
4629	-6.4	7.4e-70	-21
6387	-4.1	3.8e-69	-21
482	-3.4	4.8e-69	-20
5507	-3.4	4.9e-69	-20
5627	-2.7	5.1e-69	-20
4882	-2.3	1.2e-67	-20
120892	-3.4	3.7e-67	-20
3977	-3.2	3.8e-67	-20
9839	-2.5	4.3e-67	-20
5837	-3.2	6.8e-67	-20
72	-5.4	6.9e-66	-20
51776	-2.6	8.5e-66	-20
4094	-2.8	1.4e-65	-20
4684	-4.6	3.4e-65	-20
56475	-4.8	5.8e-65	-20
108	-4.1	2.1e-64	-20
6622	-3.1	2.3e-64	-20
54413	-2.7	2.1e-63	-19
2736	-3.1	3.3e-63	-19
23114	-3.5	1.4e-62	-19
2324	-2.2	1.6e-62	-19
5997	-3.2	1.8e-62	-19
2908	-2.7	2.9e-62	-19
995	4.8	4.6e-62	19
2157	-2.1	4.6e-62	-19
1756	-3.2	7.3e-62	-19
4129	-4	1e-61	-19
27115	-2.6	2.4e-61	-19
79901	-3	4e-60	-19
29915	-1.5	1.2e-59	-19
140886	-4.1	9.1e-59	-18
4215	-1.5	3.1e-58	-18
8516	-3.6	6.1e-58	-18
9863	-2.3	9.5e-58	-18
6442	-4.1	1.3e-57	-18
81617	-1.8	3.4e-57	-18
122786	-2.7	4e-57	-18
1607	-5.1	8.2e-57	-18
10156	-2.3	1e-56	-18
22885	-2.8	6.2e-56	-18
6332	-5.2	7.6e-56	-18
2869	-2	1e-55	-18
800	-2.8	3.5e-55	-18
32	-2.2	8.3e-55	-18
2894	-2.8	1.2e-54	-18
3745	-5.1	1.5e-54	-18
9618	2.4	2e-54	18
858	-2.3	5.6e-54	-18
775	-2.9	5.9e-54	-18
8322	-2	6.1e-54	-17
6330	-3.3	7.7e-54	-17
5243	-2.8	1.3e-53	-17
51209	-3.1	1e-52	-17
23136	-2.2	1.3e-52	-17
6366	-5.2	2.6e-52	-17
322	-2.6	2.7e-52	-17
11069	-2.1	3.7e-52	-17
26224	-1.6	3.9e-52	-17
7168	-2.4	6.7e-52	-17
2774	-2.6	7.1e-52	-17
57134	-2.3	2e-51	-17
7078	-3.5	2.5e-51	-17
6403	-3.2	6e-51	-17
51715	-1.9	7.2e-51	-17
3910	-2.5	8.3e-51	-17
60495	-4.9	2.5e-50	-17
6865	-2.8	3.4e-50	-17
6591	-2.5	6e-50	-17
3791	-2.2	7.7e-50	-17
4303	-1.5	9.6e-50	-17
9630	-2.5	1e-49	-17
4734	-2.2	1.1e-49	-17
94030	-3.1	1.4e-49	-17
6768	3.4	1.5e-49	17
1910	-2.7	1.6e-49	-17
2737	-2.9	1.7e-49	-17
7010	-2.4	2.1e-49	-17
10235	-2.3	3e-49	-17
9459	-1.9	6.6e-49	-16
166336	-2.3	5.2e-48	-16
64506	-4.7	8.9e-48	-16
5090	-2.4	1.2e-47	-16
59	-4.1	2.1e-47	-16
2313	-2	2.4e-47	-16
55742	-1.6	4.7e-47	-16
8318	4.5	5.5e-47	16
1634	-4.3	5.8e-47	-16
1843	-3.2	9.3e-47	-16
10267	-3.6	1.1e-46	-16
2791	-2.5	2e-46	-16
8358	3.9	2.7e-46	16
3908	-2.8	6.3e-46	-16
1901	-2.1	7.5e-46	-16
84790	1.9	1.5e-45	16
80854	-2.4	2.7e-45	-16
9379	-2.8	4.3e-45	-16
5153	-2.4	5.1e-45	-16
23225	2.8	5.8e-45	16
146	-4.5	7.5e-45	-16
5187	-2	9e-45	-16
2354	-3.9	1.8e-44	-16
257194	-3.7	3.6e-44	-15
9627	-2.7	5.2e-44	-15
151648	4.1	5.4e-44	15
4916	-3.7	7.5e-44	-15
5577	-2.6	9.8e-44	-15
3838	2.6	5.8e-43	15
8329	3.5	9.9e-43	15
6543	-3.6	1.1e-42	-15
4286	-2.2	2.1e-42	-15
8863	-2.2	2.2e-42	-15
9555	1.1	2.4e-42	15
1870	4.1	2.8e-42	15
80343	-4.5	3.5e-42	-15
10398	-3.5	6.2e-42	-15
7056	-2.1	7.4e-42	-15
5602	-2.8	1.3e-41	-15
2532	-3.6	2.1e-41	-15
51512	4.2	3.2e-41	15
9133	4.2	5.5e-41	15
10332	-4.8	8.6e-41	-15
552	-3.7	1.1e-40	-15
6907	-1.8	1.1e-40	-15
23594	3.3	1.3e-40	15
947	-1.9	2e-40	-15
146956	3.2	2.5e-40	15
1408	-1.4	2.9e-40	-15
6567	-2.2	3.2e-40	-15
6692	3.1	5.3e-40	15
1735	-4	5.9e-40	-15
6616	-3.6	9.9e-40	-15
2549	-1.6	2.5e-39	-14
8309	-2.4	3e-39	-14
26084	-1.9	3.7e-39	-14
9732	-1.7	5.6e-39	-14
4306	-2.3	6e-39	-14
3632	-1.3	7.7e-39	-14
6358	-2.4	1.6e-38	-14
7015	4	4.1e-38	14
5745	-2.9	4.7e-38	-14
6195	1.9	5.5e-38	14
2023	1.8	1.1e-37	14
894	-2.9	1.3e-37	-14
3679	-2.2	1.3e-37	-14
1513	-2.4	1.8e-37	-14
891	3.1	1.8e-37	14
9088	4.8	2.2e-37	14
128239	4.4	2.9e-37	14
8913	-3.2	3e-37	-14
155	-4.1	5.3e-37	-14
990	3.6	5.9e-37	14
100506742	-3.7	5.9e-37	-14
8777	-1.9	6.8e-37	-14
27330	-4.2	7.1e-37	-14
358	-2.6	8.2e-37	-14
4659	-1.4	8.5e-37	-14
10460	3.2	1.1e-36	14
599	-1.2	1.3e-36	-14
5136	-2.2	3.8e-36	-14
8348	3.2	4.6e-36	14
4605	5.7	5.3e-36	14
781	-3.7	7.3e-36	-14
5499	1.4	9e-36	14
22821	-1.8	9.8e-36	-14
29089	3.2	1.2e-35	14
6546	-2.4	1.3e-35	-14
2255	-4.3	1.7e-35	-14
2146	2.8	1.7e-35	14
5888	3.1	2.2e-35	14
9846	-1.8	3.4e-35	-14
4998	3.2	3.6e-35	14
3751	-3	3.7e-35	-14
5315	1.7	3.9e-35	14
641	2.8	4.3e-35	13
10846	-2.4	4.5e-35	-13
2597	1.8	5e-35	13
1903	-1.8	5.4e-35	-13
287	-2.6	5.5e-35	-13
144165	-2.1	6e-35	-13
1832	2.4	6.6e-35	13
991	4.8	6.8e-35	13
5156	-3	7.1e-35	-13
4741	-4.2	8.7e-35	-13
6319	2.8	9.4e-35	13
5621	-2.5	9.9e-35	-13
3357	-2.7	1.2e-34	-13
3590	-1.7	1.4e-34	-13
70	-3.2	1.5e-34	-13
8506	-1.8	2.2e-34	-13
701	4.1	2.8e-34	13
81624	3.9	2.8e-34	13
2934	-2.1	3.1e-34	-13
23293	-1	3.4e-34	-13
9341	-0.95	4.3e-34	-13
811	1.4	4.4e-34	13
9700	4.2	4.9e-34	13
2051	-2.5	4.9e-34	-13
2078	-1.9	7.2e-34	-13
10231	-2.1	8.2e-34	-13
10437	2.9	8.4e-34	13
5787	-1.9	1.1e-33	-13
115	-2.2	1.1e-33	-13
8360	3	1.3e-33	13
332	4.8	1.5e-33	13
596	-2.2	1.7e-33	-13
699	4.1	2e-33	13
3099	2.6	2.2e-33	13
3875	2.7	2.3e-33	13
3611	-1.2	2.9e-33	-13
90865	-2.8	3.3e-33	-13
7067	-1.9	3.6e-33	-13
23286	2.4	4.7e-33	13
2308	-1.7	4.7e-33	-13
22925	-2	4.8e-33	-13
54361	-2.7	5.9e-33	-13
84957	2.2	6e-33	13
10203	-2.2	6.2e-33	-13
7252	-2.6	8.3e-33	-13
9365	-2.4	8.5e-33	-13
2892	-3.6	9e-33	-13
6241	4.6	1e-32	13
5034	1.5	1.3e-32	13
9232	4	1.4e-32	13
5347	4	1.4e-32	13
1366	3.4	1.4e-32	13
7035	-2.4	2.2e-32	-13
83464	-1.5	2.4e-32	-13
257397	-1.1	3e-32	-13
8471	-4.1	4e-32	-13
5532	-1.1	4e-32	-13
1134	3.9	4.1e-32	13
26212	3.3	4.3e-32	13
50848	1.7	4.7e-32	13
4886	-3.5	5e-32	-13
6422	-3.4	5.5e-32	-13
54776	-1.2	6.9e-32	-13
3782	-2.2	7.9e-32	-13
1164	2.8	8.5e-32	13
9601	1.5	1e-31	13
477	-3.6	1.1e-31	-13
1363	-2.3	1.1e-31	-13
117581	-3.2	1.1e-31	-13
26524	-1.4	1.3e-31	-13
10213	1.1	1.5e-31	13
3993	2.3	1.9e-31	13
8331	3	2e-31	13
7272	4	2.1e-31	13
2316	-2.3	2.2e-31	-13
4804	-3.1	2.4e-31	-13
4881	-2.9	3.2e-31	-13
5587	-1.9	3.2e-31	-13
999	2.9	3.3e-31	13
8013	-2.4	3.4e-31	-13
6382	3.6	3.8e-31	13
3014	2	4.4e-31	13
8605	-1.8	4.8e-31	-13
533	1.4	5.5e-31	13
683	-2.1	5.6e-31	-13
2175	2.6	5.7e-31	13
6844	-1.6	5.9e-31	-13
2834	-4.8	6.7e-31	-13
4651	1.9	6.9e-31	13
2562	-3.4	7.1e-31	-13
2054	-1.6	7.3e-31	-13
4803	-2.8	8.8e-31	-12
993	3	9.4e-31	12
5087	-2.1	1.4e-30	-12
3161	3.7	1.4e-30	12
6722	-1.1	1.9e-30	-12
7094	-1.2	2.1e-30	-12
27102	0.96	2.5e-30	12
50487	4.2	3.7e-30	12
1364	3.4	6.1e-30	12
7048	-1.8	6.2e-30	-12
8673	1.9	6.3e-30	12
8332	2.8	6.4e-30	12
7434	-2.8	6.9e-30	-12
5578	-2	8.5e-30	-12
408	-1.5	9e-30	-12
90952	-1.4	9.2e-30	-12
8968	3.2	1e-29	12
9843	-2.1	1.1e-29	-12
6790	3.3	1.1e-29	12
185	-4	1.2e-29	-12
196883	-1.8	1.3e-29	-12
6424	-4.9	1.5e-29	-12
5924	-1.7	1.6e-29	-12
6095	-1.8	1.8e-29	-12
7841	1.1	1.8e-29	12
4352	-1.6	2e-29	-12
7044	-3.7	2.5e-29	-12
22801	-2.6	2.6e-29	-12
7169	-2.8	2.8e-29	-12
1959	-1.9	4.8e-29	-12
8343	3	8.3e-29	12
1808	-2	9.2e-29	-12
6368	-3.5	9.7e-29	-12
64221	-2.3	1.2e-28	-12
4496	3.8	1.2e-28	12
1740	-2.7	1.6e-28	-12
8356	2.6	2e-28	12
3717	-1.4	2.1e-28	-12
7416	1.1	2.3e-28	12
1958	-2.8	2.4e-28	-12
3572	-1.6	2.9e-28	-12
80329	3	3.9e-28	12
8340	2.5	4.1e-28	12
79658	-1.4	4.8e-28	-12
8742	-1.7	6.8e-28	-12
8357	3.1	1.3e-27	12
2001	5.3	1.3e-27	12
8611	-1.5	1.4e-27	-12
113130	3.6	1.9e-27	12
3939	1.6	2.3e-27	12
10266	-1.7	2.8e-27	-12
7786	-1.3	2.9e-27	-12
10161	-1.6	3.5e-27	-12
7482	-2.4	4.4e-27	-12
818	-0.99	4.9e-27	-12
10525	1.2	5e-27	12
4173	1.9	5.5e-27	12
9655	-0.98	6e-27	-12
890	3	6.7e-27	12
3707	-1.5	7.5e-27	-12
7170	1.1	7.7e-27	12
3563	-1.7	8.2e-27	-12
6915	-1.6	1e-26	-12
3082	-2.5	1.1e-26	-11
5027	-2.1	1.4e-26	-11
60401	-2.5	2.2e-26	-11
10791	-1.6	2.8e-26	-11
25759	-2.3	2.9e-26	-11
4363	1.2	3.4e-26	11
1871	1.5	5e-26	11
534	-2.1	5.5e-26	-11
55215	2	5.6e-26	11
273	-2.7	6e-26	-11
6196	-1.4	9.1e-26	-11
7052	-2.3	1.4e-25	-11
64784	-0.91	1.4e-25	-11
7043	-1.5	1.4e-25	-11
8411	-1.2	1.5e-25	-11
2258	-2.5	1.7e-25	-11
10810	-2	2e-25	-11
8351	2.8	2.1e-25	11
9377	1.3	2.9e-25	11
9641	2	3e-25	11
2781	-1.7	3e-25	-11
7122	-2.2	3.2e-25	-11
2277	-2.9	3.5e-25	-11
23389	-1.3	4e-25	-11
6360	-3.2	4.8e-25	-11
54941	-1.6	5.6e-25	-11
3643	-1.5	6.1e-25	-11
4035	-1.7	6.4e-25	-11
6324	-1.6	6.7e-25	-11
7468	1.3	7e-25	11
10014	-1.2	7e-25	-11
1175	1.4	9e-25	11
27244	-1.2	9.4e-25	-11
4855	-1.1	9.8e-25	-11
29927	0.87	1e-24	11
948	-2.3	1e-24	-11
8646	-2.2	1.1e-24	-11
5777	1.6	1.3e-24	11
10105	1.5	1.5e-24	11
51692	1	1.5e-24	11
8811	2.9	1.6e-24	11
1622	1.3	1.7e-24	11
29119	-3.3	1.8e-24	-11
8345	4.2	2.2e-24	11
2735	-2.6	2.4e-24	-11
5905	1.3	2.5e-24	11
81873	1.2	2.6e-24	11
2177	2.1	2.6e-24	11
2903	-3.4	2.8e-24	-11
3667	-2.2	2.8e-24	-11
4142	-2	2.9e-24	-11
3164	-2.5	4.1e-24	-11
57863	-3.4	4.4e-24	-11
5732	-2	4.6e-24	-11
5063	-3.5	7e-24	-11
5327	-2.2	7e-24	-11
65108	1.5	7e-24	11
6401	-2.8	7.1e-24	-11
109	-1.3	8.4e-24	-11
23562	2.8	1e-23	11
8969	2.6	1e-23	11
2550	-2.2	1.1e-23	-11
6869	-2.8	1.3e-23	-11
1975	-1.1	1.3e-23	-11
554	-2.9	1.3e-23	-11
9542	-2.5	1.4e-23	-11
1511	-3.9	1.4e-23	-11
22871	-3.6	2e-23	-11
9493	2.5	2.2e-23	11
10325	-1	2.3e-23	-11
4312	4.5	2.3e-23	11
9170	2.1	2.4e-23	11
2534	-1.6	2.4e-23	-11
983	3	2.5e-23	11
8787	-2.4	2.8e-23	-11
1359	-3.3	3.2e-23	-11
5603	2.5	3.5e-23	11
154064	2.8	3.5e-23	11
2206	-3.5	3.6e-23	-11
6185	1.1	3.6e-23	11
10733	2.2	4.6e-23	11
64764	-1.2	5.7e-23	-11
87	-1.2	5.9e-23	-11
83990	2.4	5.9e-23	11
7430	1.5	6.5e-23	11
131873	-3.4	6.8e-23	-11
5159	-1.9	6.8e-23	-11
8850	-1.3	7e-23	-11
4171	2	9.3e-23	10
8760	-0.71	9.4e-23	-10
7057	-2.4	1.1e-22	-10
5567	-1.3	1.2e-22	-10
5437	1.3	1.5e-22	10
3110	4.8	1.6e-22	10
56886	0.94	1.6e-22	10
27086	-1.3	1.6e-22	-10
123264	-2.8	1.7e-22	-10
8335	2.5	1.8e-22	10
9572	-1.3	2.1e-22	-10
23291	-0.82	2.3e-22	-10
4297	-0.93	2.4e-22	-10
79659	-1.8	2.8e-22	-10
1020	1.4	3.2e-22	10
23035	-1	3.2e-22	-10
7791	-1.2	3.5e-22	-10
85235	2.6	3.6e-22	10
8660	-2.1	3.7e-22	-10
5071	-1.8	4.5e-22	-10
7414	-1.3	4.8e-22	-10
2194	1.7	5e-22	10
1839	-1.3	6.4e-22	-10
4889	-3.4	6.8e-22	-10
55741	1	8.1e-22	10
25	-1	8.4e-22	-10
8367	2.6	9.4e-22	10
9470	1.1	1e-21	10
407019	-2.7	1.1e-21	-10
5137	-2.9	1.1e-21	-10
5644	4.5	1.1e-21	10
5028	-2.2	1.2e-21	-10
3308	0.89	1.4e-21	10
2353	-2.8	1.5e-21	-10
4090	-1.1	1.5e-21	-10
23500	-1.7	1.5e-21	-10
94274	-2.1	1.6e-21	-10
402135	-2.1	1.8e-21	-10
839	1.3	2.2e-21	10
5649	-3.3	2.6e-21	-10
8355	3.3	2.7e-21	10
2065	2.1	2.7e-21	10
284	-2.3	2.9e-21	-10
1490	-2.1	3e-21	-10
192111	1.1	3.1e-21	10
4088	-1.2	3.7e-21	-10
3633	-0.71	4e-21	-10
92359	2.8	4e-21	10
51616	-0.92	4.2e-21	-10
5573	-0.97	4.6e-21	-10
2323	-1.3	4.8e-21	-10
116028	2.1	5.5e-21	10
28514	-1.5	6.3e-21	-10
10316	-2.1	6.7e-21	-10
168620	2.6	7.5e-21	10
1869	3	8.8e-21	10
3356	-3.1	9.2e-20	-9.7
84634	3.3	1.5e-19	9.6
2044	-3.4	2.5e-19	-9.6
1394	-3.6	3.8e-19	-9.5
1365	3.2	4.8e-19	9.5
898	3.7	4.9e-19	9.5
6696	3.3	5.6e-18	9.2
255189	3.7	7.2e-18	9.1
9378	-3.6	7.7e-18	-9.1
6833	-3.1	4.1e-17	-8.9
81607	3.9	7.8e-17	8.8
5308	3.8	1.4e-16	8.8
5161	3	2.6e-16	8.7
2902	3.1	2.6e-16	8.7
27134	3	1.7e-15	8.4
2161	3.1	2.4e-15	8.4
2810	5.1	2.8e-15	8.4
6495	4.6	8.3e-15	8.2
56649	5.1	1.1e-14	8.2
2290	4.2	1.1e-14	8.2
7546	4	1.3e-13	7.8
6362	3.5	1.7e-13	7.8
23624	3.3	7.8e-13	7.6
116	-3.1	8.6e-13	-7.5
84000	4.1	9.3e-13	7.5
50617	3.1	1.3e-12	7.5
10381	3.7	2.7e-11	7
2906	3.7	1.3e-10	6.8
268	3	1.3e-09	6.4
1029	4	1.9e-09	6.3
729	-3.1	6.1e-09	-6.1
3694	3.1	6.5e-09	6.1
4318	3.3	7.7e-09	6.1
7137	3.1	1.3e-08	6
6364	3.3	2.3e-08	5.9
79679	3.1	6.7e-07	5.2
6374	3	1.1e-06	5.1
9074	3.6	1.4e-06	5.1
362	4	3.1e-06	4.9
2571	3.2	3.7e-06	4.9
