# Supplementary material for: Bioconductor’s EnrichmentBrowser: seamless navigation through combined results of set- & network-based enrichment analysis
Source: BMC Bioinformatics. 2016 Jan 20;17:45. doi: 10.1186/s12859-016-0884-1 (PMC4721010; doi:10.1186/s12859-016-0884-1)
Supplement: Supplementary file 3 — EnrichmentBrowser output (TCGA RNA-seq data). Unzip and open the contained index.html in the browser to view the contents of this file (tested with Firefox 39.0). (ZIP 7116.8 kb) [file 12859_2016_884_MOESM3_ESM.zip › gsea.txt]

GENE.SET	GLOB.STAT	NGLOB.STAT	P.VALUE
hsa04713_Circadian_entrainment	134	1.4	0.002
hsa04270_Vascular_smooth_muscle_contraction	148	1.23	0.003
hsa05205_Proteoglycans_in_cancer	130	0.638	0.005
hsa04115_p53_signaling_pathway	124	1.85	0.006
hsa04350_TGF-beta_signaling_pathway	114	1.43	0.009
hsa04722_Neurotrophin_signaling_pathway	104	0.867	0.011
hsa05032_Morphine_addiction	107	1.16	0.015
hsa04066_HIF-1_signaling_pathway	105	0.995	0.015
hsa04510_Focal_adhesion	130	0.63	0.015
hsa04020_Calcium_signaling_pathway	115	0.641	0.016
hsa05034_Alcoholism	149	0.879	0.018
hsa05200_Pathways_in_cancer	107	0.326	0.026
hsa04114_Oocyte_meiosis	117	1.07	0.027
hsa05220_Chronic_myeloid_leukemia	91.5	1.25	0.029
hsa05211_Renal_cell_carcinoma	95.5	1.45	0.031
hsa04068_FoxO_signaling_pathway	94.1	0.713	0.036
hsa04911_Insulin_secretion	92.7	1.08	0.037
hsa04150_mTOR_signaling_pathway	86.2	1.44	0.053
hsa04930_Type_II_diabetes_mellitus	81.2	1.69	0.057
hsa04914_Progesterone-mediated_oocyte_maturation	95	1.1	0.059
hsa04010_MAPK_signaling_pathway	83.9	0.329	0.059
hsa05031_Amphetamine_addiction	80.4	1.18	0.06
hsa04110_Cell_cycle	144	1.16	0.065
hsa04540_Gap_junction	82.2	0.923	0.066
hsa04014_Ras_signaling_pathway	82.9	0.368	0.072
hsa05322_Systemic_lupus_erythematosus	129	1.06	0.075
hsa04520_Adherens_junction	78.3	1.07	0.077
hsa05414_Dilated_cardiomyopathy	89.3	0.992	0.077
hsa05202_Transcriptional_misregulation_in_cancer	80.7	0.461	0.08
hsa04512_ECM-receptor_interaction	96.2	1.12	0.084
hsa04261_Adrenergic_signaling_in_cardiomyocytes	79.5	0.534	0.084
hsa04015_Rap1_signaling_pathway	79.2	0.376	0.088
hsa04750_Inflammatory_mediator_regulation_of_TRP_channels	76.9	0.777	0.09
hsa03460_Fanconi_anemia_pathway	96.7	1.9	0.091
hsa05166_HTLV-I_infection	87.4	0.34	0.105
hsa04910_Insulin_signaling_pathway	71.9	0.51	0.123
hsa04130_SNARE_interactions_in_vesicular_transport	69.8	2.05	0.125
hsa04921_Oxytocin_signaling_pathway	74.1	0.469	0.126
hsa05206_MicroRNAs_in_cancer	75.9	0.345	0.127
hsa05010_Alzheimer's_disease	114	0.704	0.131
hsa05214_Glioma	66.4	1.02	0.135
hsa05110_Vibrio_cholerae_infection	69.1	1.28	0.14
hsa05014_Amyotrophic_lateral_sclerosis_(ALS)	63.8	1.25	0.145
hsa04151_PI3K-Akt_signaling_pathway	71.3	0.21	0.147
hsa04920_Adipocytokine_signaling_pathway	65.1	0.93	0.15
hsa05130_Pathogenic_Escherichia_coli_infection	64	1.16	0.155
hsa04012_ErbB_signaling_pathway	66.1	0.76	0.155
hsa04141_Protein_processing_in_endoplasmic_reticulum	80.7	0.483	0.158
hsa04390_Hippo_signaling_pathway	70.7	0.462	0.158
hsa04666_Fc_gamma_R-mediated_phagocytosis	71	0.78	0.162
hsa04730_Long-term_depression	63.9	1.06	0.166
hsa04720_Long-term_potentiation	63.7	0.951	0.173
hsa05203_Viral_carcinogenesis	67	0.33	0.173
hsa04530_Tight_junction	67	0.504	0.175
hsa04725_Cholinergic_synapse	65.1	0.581	0.176
hsa04960_Aldosterone-regulated_sodium_reabsorption	61	1.56	0.177
hsa05210_Colorectal_cancer	63.9	1.03	0.18
hsa04340_Hedgehog_signaling_pathway	64.1	1.26	0.183
hsa04970_Salivary_secretion	63.2	0.719	0.183
hsa04360_Axon_guidance	68.3	0.538	0.184
hsa04918_Thyroid_hormone_synthesis	60.7	0.843	0.194
hsa05100_Bacterial_invasion_of_epithelial_cells	62.5	0.822	0.204
hsa05012_Parkinson's_disease	94.8	0.729	0.205
hsa04912_GnRH_signaling_pathway	61.8	0.672	0.205
hsa04950_Maturity_onset_diabetes_of_the_young	59.8	2.39	0.212
hsa04978_Mineral_absorption	60.1	1.18	0.227
hsa05217_Basal_cell_carcinoma	62.3	1.13	0.229
hsa05131_Shigellosis	60.1	0.986	0.231
hsa04915_Estrogen_signaling_pathway	59.6	0.596	0.234
hsa05133_Pertussis	59.4	0.813	0.252
hsa04514_Cell_adhesion_molecules_(CAMs)	68.1	0.49	0.268
hsa04710_Circadian_rhythm	54.6	1.82	0.27
hsa05213_Endometrial_cancer	56.2	1.08	0.271
hsa05412_Arrhythmogenic_right_ventricular_cardiomyopathy_(ARVC)	55.7	0.753	0.279
hsa05223_Non-small_cell_lung_cancer	53.9	0.962	0.286
hsa05222_Small_cell_lung_cancer	55.5	0.645	0.287
hsa05030_Cocaine_addiction	51.1	1.02	0.289
hsa05144_Malaria	57.2	1.17	0.293
hsa04932_Non-alcoholic_fatty_liver_disease_(NAFLD)	66.4	0.452	0.294
hsa04810_Regulation_of_actin_cytoskeleton	54	0.252	0.294
hsa04972_Pancreatic_secretion	54.6	0.575	0.296
hsa04664_Fc_epsilon_RI_signaling_pathway	52.9	0.756	0.298
hsa04728_Dopaminergic_synapse	51.4	0.395	0.299
hsa04380_Osteoclast_differentiation	57.7	0.44	0.315
hsa05161_Hepatitis_B	49.9	0.357	0.328
hsa05221_Acute_myeloid_leukemia	50.3	0.882	0.335
hsa04330_Notch_signaling_pathway	49.4	1.03	0.346
hsa05020_Prion_diseases	48.4	1.34	0.349
hsa05218_Melanoma	49.7	0.7	0.351
hsa04726_Serotonergic_synapse	48.9	0.433	0.351
hsa05212_Pancreatic_cancer	47	0.712	0.355
hsa04662_B_cell_receptor_signaling_pathway	49	0.68	0.357
hsa04917_Prolactin_signaling_pathway	47.5	0.659	0.361
hsa04320_Dorso-ventral_axis_formation	45.7	1.9	0.37
hsa04611_Platelet_activation	49.5	0.381	0.377
hsa04913_Ovarian_steroidogenesis	45.8	0.899	0.378
hsa04727_GABAergic_synapse	46.2	0.519	0.381
hsa04310_Wnt_signaling_pathway	48	0.346	0.385
hsa04961_Endocrine_and_other_factor-regulated_calcium_reabsorption	46.2	0.962	0.389
hsa04670_Leukocyte_transendothelial_migration	46.6	0.398	0.391
hsa04723_Retrograde_endocannabinoid_signaling	45.7	0.448	0.4
hsa04080_Neuroactive_ligand-receptor_interaction	46.5	0.171	0.419
hsa04971_Gastric_acid_secretion	43.5	0.579	0.425
hsa05120_Epithelial_cell_signaling_in_Helicobacter_pylori_infection	43.2	0.635	0.437
hsa04740_Olfactory_transduction	36.6	0.124	0.452
hsa03320_PPAR_signaling_pathway	37.4	0.542	0.501
hsa04210_Apoptosis	38.4	0.447	0.504
hsa05215_Prostate_cancer	38.8	0.436	0.504
hsa05219_Bladder_cancer	38.4	1.01	0.522
hsa05016_Huntington's_disease	33	0.187	0.529
hsa04916_Melanogenesis	36.7	0.364	0.533
hsa04668_TNF_signaling_pathway	35.3	0.321	0.548
hsa05132_Salmonella_infection	36.1	0.445	0.564
hsa04621_NOD-like_receptor_signaling_pathway	32.1	0.562	0.576
hsa04370_VEGF_signaling_pathway	33.9	0.555	0.576
hsa05216_Thyroid_cancer	33.8	1.17	0.577
hsa04062_Chemokine_signaling_pathway	32.3	0.175	0.597
hsa04610_Complement_and_coagulation_cascades	31	0.463	0.628
hsa04630_Jak-STAT_signaling_pathway	29.9	0.199	0.65
hsa04122_Sulfur_relay_system	24.9	2.49	0.655
hsa05169_Epstein-Barr_virus_infection	25.8	0.13	0.658
hsa04976_Bile_secretion	27.9	0.387	0.688
hsa05142_Chagas_disease_(American_trypanosomiasis)	27.2	0.267	0.689
hsa03015_mRNA_surveillance_pathway	24.8	0.279	0.694
hsa03013_RNA_transport	19.3	0.126	0.695
hsa05146_Amoebiasis	24	0.222	0.698
hsa04140_Regulation_of_autophagy	23.4	0.709	0.709
hsa05416_Viral_myocarditis	19.2	0.343	0.712
hsa04070_Phosphatidylinositol_signaling_system	25	0.309	0.719
hsa04620_Toll-like_receptor_signaling_pathway	22.7	0.236	0.749
hsa05140_Leishmaniasis	16.4	0.234	0.762
hsa04962_Vasopressin-regulated_water_reabsorption	21.4	0.476	0.769
hsa04919_Thyroid_hormone_signaling_pathway	21.5	0.181	0.786
hsa05160_Hepatitis_C	20.8	0.165	0.787
hsa04612_Antigen_processing_and_presentation	11.5	0.167	0.806
hsa05150_Staphylococcus_aureus_infection	9.14	0.179	0.818
hsa05143_African_trypanosomiasis	17.6	0.519	0.835
hsa04940_Type_I_diabetes_mellitus	8.43	0.206	0.875
hsa04973_Carbohydrate_digestion_and_absorption	15.3	0.356	0.885
hsa05145_Toxoplasmosis	12.8	0.11	0.889
hsa04650_Natural_killer_cell_mediated_cytotoxicity	6.56	0.0538	0.921
hsa05332_Graft-versus-host_disease	4.09	0.111	0.924
hsa05330_Allograft_rejection	3.98	0.114	0.938
hsa05320_Autoimmune_thyroid_disease	4.47	0.102	0.939
hsa04060_Cytokine-cytokine_receptor_interaction	6.35	0.0249	0.944
hsa05162_Measles	6.28	0.0491	0.946
hsa04660_T_cell_receptor_signaling_pathway	5.43	0.0522	0.948
hsa04672_Intestinal_immune_network_for_IgA_production	4.52	0.1	0.954
hsa04064_NF-kappa_B_signaling_pathway	5.54	0.0629	0.958
hsa04744_Phototransduction	7.8	0.269	0.96
hsa05152_Tuberculosis	4.74	0.028	0.961
hsa05168_Herpes_simplex_infection	4.21	0.0242	0.962
hsa05164_Influenza_A	3.79	0.0231	0.965
hsa04623_Cytosolic_DNA-sensing_pathway	6	0.109	0.973
hsa05310_Asthma	3.56	0.127	0.976
hsa05134_Legionellosis	3.44	0.0626	0.981
hsa04742_Taste_transduction	3.59	0.0704	0.982
hsa04622_RIG-I-like_receptor_signaling_pathway	2.88	0.045	0.987
hsa05321_Inflammatory_bowel_disease_(IBD)	0.595	0.00945	0.998
