# Supplementary material for: Bioconductor’s EnrichmentBrowser: seamless navigation through combined results of set- & network-based enrichment analysis
Source: BMC Bioinformatics. 2016 Jan 20;17:45. doi: 10.1186/s12859-016-0884-1 (PMC4721010; doi:10.1186/s12859-016-0884-1)
Supplement: Supplementary file 4 — GEO2KEGG target pathways. Unzip and open the contained index.html in the browser to view the contents of this file (tested with Firefox 39.0). ZIP 4597.76 kb [file 12859_2016_884_MOESM4_ESM.zip]

Archive with 442 entries (401 files):
- GSE1145/
- GSE1145/hsa05414_hmap.html
- GSE1145/hsa05414_hmap.png
- GSE1145/hsa05414_hmap2.png
- GSE1145/hsa05414_kgraph.html
- GSE1145/hsa05414_kgraph.png
- GSE1145/hsa05414_kpath.html
- GSE1145/hsa05414_kpath.png
- GSE1145/hsa05414_kview.html
- GSE1145/hsa05414_sview.html
- GSE1145/hsa05414_volc.html
- GSE1145/hsa05414_volc.png
- GSE1297/
- GSE1297/hsa05010_hmap.html
- GSE1297/hsa05010_hmap.png
- GSE1297/hsa05010_hmap2.png
- GSE1297/hsa05010_kgraph.html
- GSE1297/hsa05010_kgraph.png
- GSE1297/hsa05010_kpath.html
- GSE1297/hsa05010_kpath.png
- GSE1297/hsa05010_kview.html
- GSE1297/hsa05010_sview.html
- GSE1297/hsa05010_volc.html
- GSE1297/hsa05010_volc.png
- GSE14762/
- GSE14762/hsa05211_hmap.html
- GSE14762/hsa05211_hmap.png
- GSE14762/hsa05211_hmap2.png
- GSE14762/hsa05211_kgraph.html
- GSE14762/hsa05211_kgraph.png
- GSE14762/hsa05211_kpath.html
- GSE14762/hsa05211_kpath.png
- GSE14762/hsa05211_kview.html
- GSE14762/hsa05211_sview.html
- GSE14762/hsa05211_volc.html
- GSE14762/hsa05211_volc.png
- GSE14924_CD4/
- GSE14924_CD4/hsa05221_hmap.html
- GSE14924_CD4/hsa05221_hmap.png
- GSE14924_CD4/hsa05221_hmap2.png
- GSE14924_CD4/hsa05221_kgraph.html
- GSE14924_CD4/hsa05221_kgraph.png
- GSE14924_CD4/hsa05221_kpath.html
- GSE14924_CD4/hsa05221_kpath.png
- GSE14924_CD4/hsa05221_kview.html
- GSE14924_CD4/hsa05221_sview.html
- GSE14924_CD4/hsa05221_volc.html
- GSE14924_CD4/hsa05221_volc.png
- GSE14924_CD8/
- GSE14924_CD8/hsa05221_hmap.html
- GSE14924_CD8/hsa05221_hmap.png
- GSE14924_CD8/hsa05221_hmap2.png
- GSE14924_CD8/hsa05221_kgraph.html
- GSE14924_CD8/hsa05221_kgraph.png
- GSE14924_CD8/hsa05221_kpath.html
- GSE14924_CD8/hsa05221_kpath.png
- GSE14924_CD8/hsa05221_kview.html
- GSE14924_CD8/hsa05221_sview.html
- GSE14924_CD8/hsa05221_volc.html
- GSE14924_CD8/hsa05221_volc.png
- GSE15471/
- GSE15471/hsa05212_hmap.html
- GSE15471/hsa05212_hmap.png
- GSE15471/hsa05212_hmap2.png
- GSE15471/hsa05212_kgraph.html
- GSE15471/hsa05212_kgraph.png
- GSE15471/hsa05212_kpath.html
- GSE15471/hsa05212_kpath.png
- GSE15471/hsa05212_kview.html
- GSE15471/hsa05212_sview.html
- GSE15471/hsa05212_volc.html
- GSE15471/hsa05212_volc.png
- GSE16515/
- GSE16515/hsa05212_hmap.html
- GSE16515/hsa05212_hmap.png
- GSE16515/hsa05212_hmap2.png
- GSE16515/hsa05212_kgraph.html
- GSE16515/hsa05212_kgraph.png
- GSE16515/hsa05212_kpath.html
- GSE16515/hsa05212_kpath.png
- GSE16515/hsa05212_kview.html
- GSE16515/hsa05212_sview.html
- GSE16515/hsa05212_volc.html
- GSE16515/hsa05212_volc.png
- GSE16759/
- GSE16759/hsa05010_hmap.html
- GSE16759/hsa05010_hmap.png
- GSE16759/hsa05010_kgraph.html
- GSE16759/hsa05010_kgraph.png
- GSE16759/hsa05010_kpath.html
- GSE16759/hsa05010_kpath.png
- GSE16759/hsa05010_kview.html
- GSE16759/hsa05010_sview.html
- GSE16759/hsa05010_volc.html
- GSE16759/hsa05010_volc.png
- GSE18842/
- GSE18842/hsa05223_hmap.html
- GSE18842/hsa05223_hmap.png
- GSE18842/hsa05223_hmap2.png
- GSE18842/hsa05223_kgraph.html
- GSE18842/hsa05223_kgraph.png
- GSE18842/hsa05223_kpath.html
- GSE18842/hsa05223_kpath.png
- GSE18842/hsa05223_kview.html
- GSE18842/hsa05223_sview.html
- GSE18842/hsa05223_volc.html
- GSE18842/hsa05223_volc.png
- GSE19188/
- GSE19188/hsa05223_hmap.html
- GSE19188/hsa05223_hmap.png
- GSE19188/hsa05223_hmap2.png
- GSE19188/hsa05223_kgraph.html
- GSE19188/hsa05223_kgraph.png
- GSE19188/hsa05223_kpath.html
- GSE19188/hsa05223_kpath.png
- GSE19188/hsa05223_kview.html
- GSE19188/hsa05223_sview.html
- GSE19188/hsa05223_volc.html
- GSE19188/hsa05223_volc.png
- GSE19728/
- GSE19728/hsa05214_hmap.html
- GSE19728/hsa05214_hmap.png
- GSE19728/hsa05214_hmap2.png
- GSE19728/hsa05214_kgraph.html
- GSE19728/hsa05214_kgraph.png
- GSE19728/hsa05214_kpath.html
- GSE19728/hsa05214_kpath.png
- GSE19728/hsa05214_kview.html
- GSE19728/hsa05214_sview.html
- GSE19728/hsa05214_volc.html
- GSE19728/hsa05214_volc.png
- GSE20153/
- GSE20153/hsa05012_hmap.html
- GSE20153/hsa05012_hmap.png
- GSE20153/hsa05012_kgraph.html
- GSE20153/hsa05012_kgraph.png
- GSE20153/hsa05012_kpath.html
- GSE20153/hsa05012_kpath.png
- GSE20153/hsa05012_kview.html
- GSE20153/hsa05012_sview.html
- GSE20153/hsa05012_volc.html
- GSE20153/hsa05012_volc.png
- GSE20291/
- GSE20291/hsa05012_hmap.html
- GSE20291/hsa05012_hmap.png
- GSE20291/hsa05012_kgraph.html
- GSE20291/hsa05012_kgraph.png
- GSE20291/hsa05012_kpath.html
- GSE20291/hsa05012_kpath.png
- GSE20291/hsa05012_kview.html
- GSE20291/hsa05012_sview.html
- GSE20291/hsa05012_volc.html
- GSE20291/hsa05012_volc.png
- GSE21354/
- GSE21354/hsa05214_hmap.html
- GSE21354/hsa05214_hmap.png
- GSE21354/hsa05214_hmap2.png
- GSE21354/hsa05214_kgraph.html
- GSE21354/hsa05214_kgraph.png
- GSE21354/hsa05214_kpath.html
- GSE21354/hsa05214_kpath.png
- GSE21354/hsa05214_kview.html
- GSE21354/hsa05214_sview.html
- GSE21354/hsa05214_volc.html
- GSE21354/hsa05214_volc.png
- GSE23878/
- GSE23878/hsa05210_hmap.html
- GSE23878/hsa05210_hmap.png
- GSE23878/hsa05210_hmap2.png
- GSE23878/hsa05210_kgraph.html
- GSE23878/hsa05210_kgraph.png
- GSE23878/hsa05210_kpath.html
- GSE23878/hsa05210_kpath.png
- GSE23878/hsa05210_kview.html
- GSE23878/hsa05210_sview.html
- GSE23878/hsa05210_volc.html
- GSE23878/hsa05210_volc.png
- GSE24739_G0/
- GSE24739_G0/hsa05220_hmap.html
- GSE24739_G0/hsa05220_hmap.png
- GSE24739_G0/hsa05220_hmap2.png
- GSE24739_G0/hsa05220_kgraph.html
- GSE24739_G0/hsa05220_kgraph.png
- GSE24739_G0/hsa05220_kpath.html
- GSE24739_G0/hsa05220_kpath.png
- GSE24739_G0/hsa05220_kview.html
- GSE24739_G0/hsa05220_sview.html
- GSE24739_G0/hsa05220_volc.html
- GSE24739_G0/hsa05220_volc.png
- GSE24739_G1/
- GSE24739_G1/hsa05220_hmap.html
- GSE24739_G1/hsa05220_hmap.png
- GSE24739_G1/hsa05220_hmap2.png
- GSE24739_G1/hsa05220_kgraph.html
- GSE24739_G1/hsa05220_kgraph.png
- GSE24739_G1/hsa05220_kpath.html
- GSE24739_G1/hsa05220_kpath.png
- GSE24739_G1/hsa05220_kview.html
- GSE24739_G1/hsa05220_sview.html
- GSE24739_G1/hsa05220_volc.html
- GSE24739_G1/hsa05220_volc.png
- GSE32676/
- GSE32676/hsa05212_hmap.html
- GSE32676/hsa05212_hmap.png
- GSE32676/hsa05212_hmap2.png
- GSE32676/hsa05212_kgraph.html
- GSE32676/hsa05212_kgraph.png
- GSE32676/hsa05212_kpath.html
- GSE32676/hsa05212_kpath.png
- GSE32676/hsa05212_kview.html
- GSE32676/hsa05212_sview.html
- GSE32676/hsa05212_volc.html
- GSE32676/hsa05212_volc.png
- GSE3467/
- GSE3467/hsa05216_hmap.html
- GSE3467/hsa05216_hmap.png
- GSE3467/hsa05216_hmap2.png
- GSE3467/hsa05216_kgraph.html
- GSE3467/hsa05216_kgraph.png
- GSE3467/hsa05216_kpath.html
- GSE3467/hsa05216_kpath.png
- GSE3467/hsa05216_kview.html
- GSE3467/hsa05216_sview.html
- GSE3467/hsa05216_volc.html
- GSE3467/hsa05216_volc.png
- GSE3585/
- GSE3585/hsa05414_hmap.html
- GSE3585/hsa05414_hmap.png
- GSE3585/hsa05414_hmap2.png
- GSE3585/hsa05414_kgraph.html
- GSE3585/hsa05414_kgraph.png
- GSE3585/hsa05414_kpath.html
- GSE3585/hsa05414_kpath.png
- GSE3585/hsa05414_kview.html
- GSE3585/hsa05414_sview.html
- GSE3585/hsa05414_volc.html
- GSE3585/hsa05414_volc.png
- GSE3678/
- GSE3678/hsa05216_hmap.html
- GSE3678/hsa05216_hmap.png
- GSE3678/hsa05216_hmap2.png
- GSE3678/hsa05216_kgraph.html
- GSE3678/hsa05216_kgraph.png
- GSE3678/hsa05216_kpath.html
- GSE3678/hsa05216_kpath.png
- GSE3678/hsa05216_kview.html
- GSE3678/hsa05216_sview.html
- GSE3678/hsa05216_volc.html
- GSE3678/hsa05216_volc.png
- GSE4107/
- GSE4107/hsa05210_hmap.html
- GSE4107/hsa05210_hmap.png
- GSE4107/hsa05210_hmap2.png
- GSE4107/hsa05210_kgraph.html
- GSE4107/hsa05210_kgraph.png
- GSE4107/hsa05210_kpath.html
- GSE4107/hsa05210_kpath.png
- GSE4107/hsa05210_kview.html
- GSE4107/hsa05210_sview.html
- GSE4107/hsa05210_volc.html
- GSE4107/hsa05210_volc.png
- GSE4183/
- GSE4183/hsa05210_hmap.html
- GSE4183/hsa05210_hmap.png
- GSE4183/hsa05210_hmap2.png
- GSE4183/hsa05210_kgraph.html
- GSE4183/hsa05210_kgraph.png
- GSE4183/hsa05210_kpath.html
- GSE4183/hsa05210_kpath.png
- GSE4183/hsa05210_kview.html
- GSE4183/hsa05210_sview.html
- GSE4183/hsa05210_volc.html
- GSE4183/hsa05210_volc.png
- GSE5281_EC/
- GSE5281_EC/hsa05010_hmap.html
- GSE5281_EC/hsa05010_hmap.png
- GSE5281_EC/hsa05010_hmap2.png
- GSE5281_EC/hsa05010_kgraph.html
- GSE5281_EC/hsa05010_kgraph.png
- GSE5281_EC/hsa05010_kpath.html
- GSE5281_EC/hsa05010_kpath.png
- GSE5281_EC/hsa05010_kview.html
- GSE5281_EC/hsa05010_sview.html
- GSE5281_EC/hsa05010_volc.html
- GSE5281_EC/hsa05010_volc.png
- GSE5281_HIP/
- GSE5281_HIP/hsa05010_hmap.html
- GSE5281_HIP/hsa05010_hmap.png
- GSE5281_HIP/hsa05010_hmap2.png
- GSE5281_HIP/hsa05010_kgraph.html
- GSE5281_HIP/hsa05010_kgraph.png
- GSE5281_HIP/hsa05010_kpath.html
- GSE5281_HIP/hsa05010_kpath.png
- GSE5281_HIP/hsa05010_kview.html
- GSE5281_HIP/hsa05010_sview.html
- GSE5281_HIP/hsa05010_volc.html
- GSE5281_HIP/hsa05010_volc.png
- GSE5281_VCX/
- GSE5281_VCX/hsa05010_hmap.html
- GSE5281_VCX/hsa05010_hmap.png
[truncated: 142 more entries]
